# Supplementary material for: Cerebrospinal fluid lipidomic biomarker signatures of demyelination for multiple sclerosis and Guillain–Barré syndrome
Source: Sci Rep. 2020 Oct 27;10:18380. doi: 10.1038/s41598-020-75502-x (PMC7592055; doi:10.1038/s41598-020-75502-x)
Supplement: Supplementary file 1 — Supplementary Tables. [file 41598_2020_75502_MOESM1_ESM.xlsx]

## Sheet: Title page
Cerebrospinal fluid lipidomic biomarker signatures of demyelination for multiple sclerosis and Guillain–Barré syndrome
Mária Péter, Wanda Török, Anna Petrovics-Balog, László Vígh, László Vécsei, Gábor Balogh

## Sheet: S1_mol%
Table S1. Lipidomic dataset for lipid compositional data
	mol% of polar lipids			P value						Effect size (A)
Lipid species	Control (n = 34)	MS (n = 24)	GBS (n = 19)	C vs MS		C vs GBS		MS vs GBS		C vs MS	C vs GBS
PC(30:0)	0.7116 (0.6216-0.7806)	0.7811 (0.6158-0.8194)	0.5639 (0.3776-0.6557)	0.19837		0.000253138	***	1.11826e-05	***	0.61 (0.44-0.75)	0.20 (0.09-0.35)
PC(32:1)	1.7891 (1.6501-1.9501)	1.8656 (1.7339-2.0224)	1.5593 (1.3417-1.8461)	0.832845		0.00276371	**	0.00297119	**	0.55 (0.39-0.69)	0.28 (0.14-0.46)
PC(32:0)	5.7935 (5.3820-6.2532)	5.3967 (4.8216-5.8100)	3.5024 (2.5675-4.6070)	0.116237		2.14927e-07	***	0.000175016	***	0.37 (0.22-0.52)	0.12 (0.04-0.26)
PC(34:3)	0.1143 (0.0909-0.1349)	0.0954 (0.0864-0.1173)	0.0999 (0.0869-0.1246)	0.342897		0.593641		0.743156		0.40 (0.26-0.56)	0.45 (0.30-0.62)
PC(34:2)	4.1587 (3.1973-4.8534)	4.2397 (3.6616-4.8952)	6.4622 (5.2631-7.4086)	0.341575		0.000510097	***	0.0125148	*	0.55 (0.40-0.69)	0.79 (0.64-0.91)
PC(34:1)	31.1106 (29.9226-33.0347)	31.0175 (28.0654-32.1919)	19.7220 (18.3625-26.9149)	0.471407		2.31648e-05	***	0.000599494	***	0.43 (0.28-0.59)	0.18 (0.06-0.37)
PC(34:0)	0.5188 (0.4617-0.5903)	0.4999 (0.4591-0.5602)	0.3242 (0.2337-0.3977)	0.397019		7.34355e-06	***	0.000337046	***	0.45 (0.30-0.61)	0.14 (0.05-0.29)
PC(36:5)	0.0771 (0.0512-0.1064)	0.0732 (0.0566-0.0945)	0.1192 (0.0774-0.1875)	0.800239		0.0327612	*	0.074505		0.50 (0.36-0.65)	0.68 (0.52-0.82)
PC(36:4)	4.8128 (4.4733-5.3727)	5.3319 (4.8345-5.6789)	6.2772 (5.0224-8.8500)	0.0228623	*	2.64115e-05	***	0.0337384	*	0.67 (0.52-0.80)	0.79 (0.64-0.89)
PC(36:3)	1.3295 (1.1865-1.6980)	1.4461 (1.1768-1.8399)	2.8886 (1.9279-3.4833)	0.720091		4.98423e-05	***	0.000402991	***	0.54 (0.38-0.69)	0.82 (0.64-0.92)
PC(36:2)	3.8896 (3.5463-4.3834)	3.9140 (3.5166-4.4213)	4.9333 (4.3451-5.5293)	0.861749		0.00552577	**	0.0140905	*	0.51 (0.35-0.66)	0.74 (0.57-0.87)
PC(36:1)	3.5578 (3.3247-3.6807)	3.3692 (3.1500-3.5416)	3.0149 (2.5026-3.2443)	0.0676071		7.48696e-06	***	0.00513014	**	0.36 (0.22-0.51)	0.17 (0.08-0.31)
PC(38:6)	0.9668 (0.8056-1.0252)	1.1160 (0.9611-1.2046)	1.4291 (1.0100-1.9853)	0.0134068	*	2.22099e-05	***	0.0464339	*	0.71 (0.57-0.84)	0.80 (0.64-0.91)
PC(38:5)	0.9508 (0.8378-1.0357)	1.0597 (0.8927-1.1266)	1.4670 (1.0637-1.9263)	0.0737659		3.92443e-05	***	0.014421	*	0.64 (0.49-0.78)	0.80 (0.59-0.92)
PC(38:4)	4.6573 (4.4147-4.9951)	4.9730 (4.5398-5.3199)	5.6713 (4.6850-7.2277)	0.0679926		0.000278104	***	0.0546632		0.66 (0.50-0.79)	0.75 (0.57-0.88)
PC(38:3)	0.6724 (0.5518-0.8136)	0.6491 (0.4845-0.7902)	1.2376 (0.7380-1.6226)	0.337253		0.00163475	**	0.000218202	***	0.44 (0.28-0.60)	0.76 (0.57-0.90)
PC(38:2)	0.1761 (0.1643-0.1869)	0.1648 (0.1539-0.1722)	0.1963 (0.1655-0.2427)	0.0694982		0.064106		0.00126526	**	0.32 (0.20-0.48)	0.66 (0.47-0.81)
PC(40:7)	0.1383 (0.1212-0.1635)	0.1496 (0.1391-0.1697)	0.1470 (0.1181-0.1908)	0.126242		0.632918		0.373514		0.62 (0.47-0.76)	0.52 (0.35-0.68)
PC(40:6)	0.6748 (0.6031-0.7347)	0.7223 (0.6686-0.7706)	0.6984 (0.6749-0.9048)	0.104911		0.0245504	*	0.476411		0.64 (0.49-0.78)	0.66 (0.49-0.80)
PC(40:5)	0.2909 (0.2727-0.3075)	0.3122 (0.2633-0.3347)	0.4001 (0.2976-0.4716)	0.869438		0.00152102	**	0.00452387	**	0.54 (0.38-0.70)	0.74 (0.53-0.88)
PC(40:4)	0.2577 (0.2461-0.2780)	0.2511 (0.2363-0.2818)	0.2726 (0.2407-0.3283)	0.489132		0.222953		0.084276		0.44 (0.29-0.60)	0.59 (0.40-0.75)
PC-O(32:2)	0.0706 (0.0589-0.0914)	0.0659 (0.0491-0.0757)	0.0806 (0.0573-0.0951)	0.0664176		0.601991		0.0385879	*	0.38 (0.24-0.55)	0.54 (0.37-0.71)
PC-P(32:0)	0.2325 (0.1752-0.2697)	0.2191 (0.1943-0.2534)	0.2756 (0.1888-0.3057)	0.462925		0.200999		0.0691769		0.45 (0.30-0.61)	0.62 (0.43-0.77)
PC-O(32:0)	0.1841 (0.1668-0.2015)	0.1725 (0.1627-0.1823)	0.1719 (0.1492-0.2215)	0.210195		0.355511		0.818614		0.36 (0.22-0.51)	0.43 (0.25-0.62)
PC-O(34:3)	0.0469 (0.0230-0.0851)	0.0608 (0.0259-0.0872)	0.0905 (0.0749-0.1249)	0.574167		0.000254625	***	0.00278	**	0.54 (0.37-0.68)	0.80 (0.66-0.90)
PC-P(34:1)	0.6730 (0.5009-0.8333)	0.6663 (0.4170-0.8304)	0.8230 (0.6246-1.0961)	0.347471		0.0519426		0.00948352	**	0.45 (0.30-0.62)	0.66 (0.48-0.80)
PC-O(34:1)	0.8549 (0.7628-0.9306)	0.8695 (0.7556-0.9465)	0.8952 (0.7029-1.1388)	0.600551		0.432717		0.780829		0.53 (0.37-0.67)	0.56 (0.36-0.73)
PC-O(34:0)	0.0267 (0.0190-0.0353)	0.0273 (0.0237-0.0319)	0.0289 (0.0206-0.0378)	0.943039		0.445293		0.515431		0.51 (0.35-0.65)	0.56 (0.39-0.70)
PC-P(36:4)	0.2813 (0.1895-0.3834)	0.2778 (0.1825-0.3078)	0.4992 (0.3178-0.6578)	0.364204		9.83907e-05	***	1.50731e-05	***	0.43 (0.28-0.58)	0.79 (0.63-0.90)
PC-O(36:4)	0.3513 (0.3264-0.3973)	0.4041 (0.3486-0.4513)	0.6791 (0.5024-0.9091)	0.187872		2.22869e-08	***	1.22191e-05	***	0.64 (0.47-0.78)	0.90 (0.73-0.97)
PC-O(36:3)	0.1450 (0.1102-0.1802)	0.1439 (0.1029-0.1810)	0.1839 (0.1572-0.2227)	0.747951		0.00132977	**	0.00111653	**	0.48 (0.32-0.63)	0.75 (0.60-0.86)
PC-O(36:2)	0.1704 (0.1443-0.1960)	0.1757 (0.1458-0.2026)	0.1885 (0.1599-0.2227)	0.846514		0.0748917		0.0677591		0.51 (0.36-0.66)	0.63 (0.46-0.77)
PC-O(36:1)	0.0561 (0.0438-0.0674)	0.0664 (0.0459-0.0801)	0.0695 (0.0547-0.0966)	0.108046		0.00274911	**	0.143692		0.63 (0.47-0.77)	0.71 (0.54-0.84)
PC-O(38:6)	0.1094 (0.0771-0.1237)	0.1148 (0.0830-0.1321)	0.1986 (0.1318-0.2377)	0.569413		2.14372e-07	***	6.98603e-06	***	0.54 (0.39-0.69)	0.87 (0.74-0.95)
PC-P(38:4)	0.4040 (0.3313-0.4550)	0.4100 (0.3553-0.4637)	0.8518 (0.5100-0.8952)	0.534466		1.68691e-08	***	8.93923e-07	***	0.55 (0.40-0.70)	0.91 (0.74-0.97)
PC-O(38:4)	0.2524 (0.2260-0.2982)	0.2768 (0.2434-0.3341)	0.4458 (0.3429-0.6013)	0.260569		1.90707e-07	***	3.90707e-05	***	0.60 (0.44-0.75)	0.88 (0.71-0.96)
PC-O(38:3)	0.0068 (0.0034-0.0094)	0.0081 (0.0039-0.0173)	0.0283 (0.0124-0.0437)	0.480191		8.02605e-06	***	0.000238981	***	0.56 (0.40-0.71)	0.83 (0.65-0.93)
PE(34:1)	0.0529 (0.0432-0.0635)	0.0539 (0.0439-0.0638)	0.0493 (0.0457-0.0623)	0.859178		0.70322		0.840342		0.51 (0.37-0.66)	0.47 (0.31-0.63)
PE(34:0)	0.0362 (0.0237-0.0471)	0.0517 (0.0360-0.0613)	0.0370 (0.0198-0.0578)	0.148531		0.657518		0.396781		0.65 (0.47-0.78)	0.52 (0.35-0.70)
PE(36:4)	0.0100 (0.0050-0.0146)	0.0117 (0.0079-0.0152)	0.0176 (0.0108-0.0373)	0.565591		0.00816595	**	0.0454774	*	0.57 (0.42-0.71)	0.72 (0.55-0.84)
PE(36:2)	0.1135 (0.0980-0.1316)	0.1104 (0.0985-0.1247)	0.1194 (0.1059-0.1396)	0.847589		0.320629		0.274858		0.48 (0.32-0.63)	0.57 (0.39-0.72)
PE(36:1)	0.2854 (0.2482-0.3142)	0.3368 (0.2814-0.3658)	0.2353 (0.1448-0.3232)	0.0759177		0.148569		0.00457647	**	0.67 (0.49-0.80)	0.36 (0.20-0.54)
PE(38:6)	0.1275 (0.1044-0.1848)	0.1186 (0.1002-0.1391)	0.0908 (0.0743-0.1163)	0.274665		0.0104529	*	0.139092		0.42 (0.28-0.56)	0.28 (0.15-0.44)
PE(38:5)	0.0489 (0.0358-0.0556)	0.0491 (0.0393-0.0610)	0.0532 (0.0399-0.0647)	0.437493		0.0789738		0.328458		0.57 (0.42-0.71)	0.63 (0.45-0.77)
PE(38:4)	0.2934 (0.2303-0.3185)	0.2761 (0.2301-0.3235)	0.2675 (0.2145-0.3050)	0.892735		0.258242		0.241704		0.51 (0.36-0.65)	0.42 (0.27-0.57)
PE(38:3)	0.0035 (0.0008-0.0070)	0.0008 (0.0000-0.0031)	0.0125 (0.0012-0.0172)	0.0447713	*	0.0139978	*	9.76131e-05	***	0.32 (0.20-0.47)	0.69 (0.49-0.84)
PE(38:2)	0.0130 (0.0098-0.0192)	0.0188 (0.0153-0.0249)	0.0329 (0.0232-0.0478)	0.0549763		1.69404e-05	***	0.011245	*	0.66 (0.49-0.79)	0.82 (0.65-0.91)
PE(38:1)	0.0068 (0.0054-0.0110)	0.0111 (0.0081-0.0144)	0.0125 (0.0101-0.0177)	0.190001		0.0122533	*	0.216427		0.63 (0.47-0.76)	0.70 (0.51-0.83)
PE(40:7)	0.0480 (0.0257-0.0736)	0.0573 (0.0435-0.0702)	0.0350 (0.0223-0.0531)	0.54808		0.246929		0.111116		0.56 (0.41-0.71)	0.39 (0.24-0.56)
PE(40:6)	0.6241 (0.4179-0.8748)	0.5794 (0.4484-0.7209)	0.3228 (0.2099-0.4754)	0.322493		6.53648e-05	***	0.0028726	**	0.44 (0.29-0.59)	0.20 (0.10-0.37)
PE(40:5)	0.0902 (0.0604-0.1178)	0.1028 (0.0773-0.1195)	0.0269 (0.0018-0.0553)	0.852803		0.00116712	**	0.00143241	**	0.53 (0.37-0.68)	0.22 (0.10-0.40)
PE-P(34:1)	0.1546 (0.1168-0.1721)	0.1377 (0.1186-0.1651)	0.1531 (0.1297-0.1857)	0.329916		0.270865		0.0631859		0.42 (0.28-0.57)	0.56 (0.40-0.72)
PE-P(34:0)	0.0228 (0.0155-0.0265)	0.0214 (0.0159-0.0251)	0.0199 (0.0164-0.0269)	0.508913		0.960809		0.59751		0.44 (0.30-0.60)	0.49 (0.32-0.65)
PE-P(36:4)	0.1955 (0.1670-0.2340)	0.1783 (0.1565-0.1960)	0.2257 (0.1889-0.2837)	0.31331		0.0444128	*	0.00672008	**	0.39 (0.24-0.54)	0.66 (0.48-0.81)
PE-P(36:3)	0.0109 (0.0085-0.0150)	0.0090 (0.0056-0.0131)	0.0384 (0.0155-0.0457)	0.215874		7.37031e-05	***	3.7223e-06	***	0.40 (0.26-0.57)	0.80 (0.63-0.92)
PE-P(36:2)	0.1378 (0.1119-0.1620)	0.1208 (0.0987-0.1307)	0.1394 (0.1058-0.1592)	0.0276388	*	0.886674		0.0406122	*	0.31 (0.19-0.47)	0.49 (0.34-0.66)
PE-P(36:1)	0.0738 (0.0511-0.0876)	0.0724 (0.0641-0.0779)	0.0844 (0.0702-0.0951)	0.784881		0.0394064	*	0.0313837	*	0.48 (0.32-0.63)	0.67 (0.52-0.80)
PE-P(38:6)	0.3143 (0.2548-0.4325)	0.3196 (0.2634-0.3843)	0.2676 (0.2268-0.3343)	0.816672		0.248664		0.380318		0.50 (0.35-0.65)	0.41 (0.26-0.57)
PE-P(38:5)	0.2701 (0.2531-0.3352)	0.2752 (0.2276-0.3064)	0.3175 (0.2665-0.3904)	0.374532		0.135288		0.0321182	*	0.43 (0.28-0.59)	0.63 (0.45-0.78)
PE-P(38:4)	0.5472 (0.5056-0.6519)	0.5282 (0.4848-0.6304)	0.5743 (0.4822-0.7524)	0.502039		0.638391		0.30831		0.43 (0.29-0.58)	0.52 (0.35-0.69)
PE-O(40:6)	0.1971 (0.1435-0.2403)	0.1667 (0.1483-0.1968)	0.1258 (0.1137-0.1625)	0.164943		0.000710103	***	0.0411289	*	0.39 (0.26-0.55)	0.21 (0.10-0.36)
PE-P(40:6)	1.5203 (1.3304-2.4464)	1.7885 (1.2195-2.2192)	0.9664 (0.6201-1.2750)	0.445843		0.000779447	***	0.0111356	*	0.47 (0.32-0.63)	0.24 (0.12-0.41)
PE-P(40:5)	0.2524 (0.1993-0.2966)	0.2539 (0.1717-0.2964)	0.1664 (0.1431-0.1982)	0.354715		0.000353321	***	0.00893377	**	0.46 (0.30-0.61)	0.20 (0.09-0.37)
PE-P(40:4)	0.1812 (0.1435-0.2311)	0.1904 (0.1501-0.2178)	0.1300 (0.1086-0.1618)	0.349962		0.00188884	**	0.0317167	*	0.47 (0.32-0.61)	0.25 (0.13-0.40)
PE-P(40:3)	0.0218 (0.0159-0.0365)	0.0300 (0.0122-0.0376)	0.0153 (0.0097-0.0272)	0.793494		0.22416		0.363016		0.52 (0.35-0.67)	0.38 (0.22-0.55)
PI(34:2)	0.0133 (0.0073-0.0242)	0.0194 (0.0112-0.0269)	0.0388 (0.0267-0.0639)	0.121632		9.28137e-07	***	0.000511002	***	0.61 (0.45-0.74)	0.85 (0.70-0.93)
PI(34:1)	0.0845 (0.0743-0.1107)	0.0675 (0.0570-0.0898)	0.1155 (0.0697-0.1285)	0.0122534	*	0.288461		0.00186691	**	0.27 (0.14-0.42)	0.59 (0.40-0.76)
PI(36:4)	0.1178 (0.1080-0.1288)	0.1019 (0.0921-0.1119)	0.1057 (0.0965-0.1181)	0.000283143	***	0.0597069		0.131343		0.23 (0.13-0.37)	0.33 (0.19-0.52)
PI(36:3)	0.0290 (0.0210-0.0362)	0.0204 (0.0141-0.0270)	0.0286 (0.0235-0.0341)	0.0161964	*	0.8212		0.0580894		0.31 (0.18-0.46)	0.49 (0.33-0.65)
PI(36:2)	0.0856 (0.0730-0.1013)	0.0757 (0.0548-0.1000)	0.1540 (0.0955-0.2110)	0.40718		0.00141052	**	0.000277197	***	0.42 (0.26-0.57)	0.77 (0.57-0.89)
PI(36:1)	0.0298 (0.0243-0.0368)	0.0315 (0.0261-0.0407)	0.0393 (0.0310-0.0567)	0.35355		0.00364473	**	0.0502221		0.56 (0.41-0.71)	0.72 (0.55-0.86)
PI(38:6)	0.0312 (0.0248-0.0393)	0.0307 (0.0274-0.0351)	0.0265 (0.0187-0.0324)	0.348613		0.19869		0.0460926	*	0.53 (0.38-0.68)	0.39 (0.24-0.55)
PI(38:5)	0.1120 (0.0942-0.1392)	0.1031 (0.0934-0.1068)	0.0997 (0.0918-0.1096)	0.0276356	*	0.0596697		0.868091		0.36 (0.23-0.53)	0.35 (0.22-0.51)
PI(38:4)	1.3727 (1.2866-1.5774)	1.3998 (1.2225-1.5910)	1.8124 (1.5237-2.2503)	0.925518		5.17182e-05	***	0.000108287	***	0.50 (0.35-0.65)	0.80 (0.63-0.91)
PI(38:3)	0.0099 (0.0072-0.0192)	0.0161 (0.0097-0.0265)	0.0443 (0.0223-0.0508)	0.19014		5.30717e-06	***	0.000987692	***	0.62 (0.47-0.76)	0.84 (0.69-0.94)
PI(40:6)	0.0842 (0.0628-0.1034)	0.0811 (0.0654-0.0915)	0.0601 (0.0480-0.0689)	0.427657		0.0112765	*	0.0874682		0.45 (0.30-0.60)	0.30 (0.16-0.46)
PI(40:5)	0.0186 (0.0148-0.0228)	0.0201 (0.0168-0.0260)	0.0298 (0.0223-0.0371)	0.36029		1.81752e-05	***	0.000854583	***	0.58 (0.41-0.72)	0.82 (0.65-0.92)
PS(34:1)	0.0006 (0.0000-0.0013)	0.0009 (0.0004-0.0017)	0.0011 (0.0007-0.0022)	0.288245		0.0788987		0.465734		0.59 (0.43-0.74)	0.64 (0.47-0.78)
PS(36:2)	0.0092 (0.0045-0.0139)	0.0100 (0.0066-0.0141)	0.0092 (0.0050-0.0119)	0.526154		0.730448		0.384115		0.55 (0.38-0.69)	0.48 (0.32-0.63)
PS(36:1)	0.0625 (0.0436-0.0836)	0.0769 (0.0543-0.0974)	0.0382 (0.0288-0.0637)	0.0620482		0.0157956	*	0.000177149	***	0.63 (0.48-0.76)	0.31 (0.17-0.46)
PS(36:0)	0.0308 (0.0200-0.0440)	0.0227 (0.0125-0.0422)	0.0165 (0.0137-0.0248)	0.639673		0.0730788		0.20182		0.45 (0.30-0.61)	0.30 (0.17-0.47)
PS(38:4)	0.0418 (0.0237-0.0612)	0.0463 (0.0377-0.0642)	0.0245 (0.0148-0.0309)	0.277834		0.0105647	*	0.00110205	**	0.58 (0.42-0.72)	0.30 (0.17-0.45)
PS(38:3)	0.0008 (0.0003-0.0017)	0.0010 (0.0003-0.0015)	0.0011 (0.0006-0.0017)	0.843117		0.722897		0.615454		0.50 (0.34-0.65)	0.55 (0.37-0.69)
PS(40:6)	0.0396 (0.0139-0.0584)	0.0585 (0.0410-0.1016)	0.0069 (0.0006-0.0343)	0.0167803	*	0.00393995	**	5.47858e-06	***	0.69 (0.53-0.82)	0.27 (0.13-0.46)
PS(40:4)	0.0085 (0.0051-0.0152)	0.0146 (0.0105-0.0216)	0.0085 (0.0051-0.0134)	0.0189009	*	0.741672		0.0192738	*	0.68 (0.52-0.81)	0.47 (0.31-0.63)
PG(36:2)	0.0193 (0.0156-0.0224)	0.0182 (0.0152-0.0198)	0.0122 (0.0091-0.0168)	0.217537		0.000443077	***	0.0213946	*	0.42 (0.28-0.56)	0.21 (0.11-0.36)
PG(36:1)	0.0000 (0.0000-0.0000)	0.0000 (0.0000-0.0000)	0.0000 (0.0000-0.0000)	0.100177		1.14472e-05	***	0.00431291	**	0.64 (0.49-0.78)	0.84 (0.68-0.93)
PG(40:7)	0.0015 (0.0002-0.0036)	0.0042 (0.0023-0.0062)	0.0015 (0.0004-0.0036)	0.00686308	**	0.791884		0.0333966	*	0.71 (0.56-0.83)	0.52 (0.35-0.68)
PG(40:6)	0.0076 (0.0049-0.0110)	0.0063 (0.0043-0.0095)	0.0038 (0.0019-0.0059)	0.487501		0.00150861	**	0.0158812	*	0.43 (0.29-0.58)	0.25 (0.13-0.39)
PG(42:10)	0.0003 (0.0000-0.0010)	0.0002 (0.0000-0.0007)	0.0002 (0.0001-0.0006)	0.354067		0.453867		0.914809		0.44 (0.29-0.59)	0.45 (0.30-0.60)
PG(42:9)	0.0004 (0.0000-0.0007)	0.0006 (0.0002-0.0010)	0.0003 (0.0002-0.0006)	0.221426		0.904545		0.240655		0.58 (0.42-0.72)	0.48 (0.31-0.64)
PG(44:12)	0.0010 (0.0002-0.0018)	0.0025 (0.0014-0.0051)	0.0009 (0.0005-0.0033)	0.00467048	**	0.147808		0.246297		0.71 (0.57-0.83)	0.62 (0.46-0.77)
PG(44:11)	0.0009 (0.0002-0.0025)	0.0013 (0.0008-0.0020)	0.0006 (0.0002-0.0012)	0.33554		0.403178		0.108241		0.58 (0.43-0.72)	0.45 (0.31-0.61)
PA(34:2)	0.0071 (0.0024-0.0145)	0.0092 (0.0068-0.0184)	0.0132 (0.0076-0.0179)	0.119562		0.037765	*	0.546455		0.60 (0.44-0.74)	0.68 (0.51-0.80)
PA(34:1)	0.1080 (0.0902-0.1352)	0.1105 (0.0854-0.1499)	0.0596 (0.0363-0.0893)	0.985958		0.0176112	*	0.027458	*	0.52 (0.36-0.68)	0.26 (0.13-0.45)
PA(36:4)	0.0127 (0.0048-0.0237)	0.0137 (0.0074-0.0228)	0.0071 (0.0037-0.0148)	0.954741		0.372676		0.378466		0.52 (0.37-0.67)	0.42 (0.26-0.58)
PA(36:2)	0.0157 (0.0068-0.0245)	0.0093 (0.0060-0.0213)	0.0132 (0.0085-0.0229)	0.749182		0.562117		0.41384		0.45 (0.29-0.60)	0.52 (0.35-0.67)
PA(36:1)	0.0021 (0.0006-0.0039)	0.0042 (0.0015-0.0108)	0.0027 (0.0013-0.0098)	0.0117417	*	0.0476521	*	0.716311		0.68 (0.51-0.80)	0.65 (0.49-0.80)
PA(38:4)	0.0111 (0.0066-0.0146)	0.0238 (0.0207-0.0380)	0.0090 (0.0044-0.0320)	7.82075e-05	***	0.382617		0.00629508	**	0.82 (0.67-0.91)	0.53 (0.37-0.71)
PA(40:6)	0.0043 (0.0024-0.0096)	0.0266 (0.0132-0.0407)	0.0029 (0.0013-0.0304)	0.000189633	***	0.596103		0.00470266	**	0.82 (0.68-0.92)	0.49 (0.32-0.69)
LPC(16:0)	0.0615 (0.0239-0.0902)	0.0473 (0.0303-0.0915)	0.1626 (0.0606-0.3551)	0.438882		0.00214956	**	0.0248258	*	0.52 (0.37-0.67)	0.74 (0.57-0.86)
LPC(18:1)	0.0226 (0.0106-0.0484)	0.0260 (0.0169-0.0305)	0.0376 (0.0217-0.0607)	0.152159		0.0175427	*	0.315758		0.58 (0.43-0.72)	0.67 (0.51-0.80)
LPC(18:0)	0.0267 (0.0141-0.0452)	0.0274 (0.0169-0.0544)	0.1373 (0.0452-0.1958)	0.414821		0.000270281	***	0.00555829	**	0.54 (0.39-0.69)	0.82 (0.63-0.92)
LPC(20:4)	0.0012 (0.0004-0.0020)	0.0005 (0.0000-0.0014)	0.0019 (0.0006-0.0057)	0.219117		0.0740604		0.00715998	**	0.39 (0.26-0.56)	0.63 (0.45-0.78)
LPE(16:1)	0.0000 (0.0000-0.0000)	0.0009 (0.0006-0.0018)	0.0018 (0.0001-0.0024)	2.00678e-06	***	6.82991e-07	***	0.559232		0.85 (0.72-0.93)	0.83 (0.68-0.92)
LPE(16:0)	0.0004 (0.0000-0.0022)	0.0020 (0.0007-0.0037)	0.0007 (0.0003-0.0015)	0.000910419	***	0.740184		0.00881742	**	0.73 (0.59-0.84)	0.55 (0.40-0.70)
LPE(18:2)	0.0000 (0.0000-0.0006)	0.0009 (0.0007-0.0015)	0.0000 (0.0000-0.0003)	1.2038e-05	***	0.267364		2.36432e-06	***	0.79 (0.64-0.89)	0.47 (0.34-0.62)
LPE(18:1)	0.0023 (0.0003-0.0069)	0.0004 (0.0000-0.0011)	0.0011 (0.0006-0.0017)	0.00140118	**	0.275718		0.0671759		0.29 (0.17-0.42)	0.40 (0.25-0.56)
LPE(18:0)	0.0028 (0.0006-0.0046)	0.0020 (0.0011-0.0052)	0.0222 (0.0059-0.0437)	0.634797		0.000246521	***	0.00215433	**	0.53 (0.37-0.68)	0.81 (0.65-0.91)
LPE(20:1)	0.0004 (0.0000-0.0008)	0.0000 (0.0000-0.0005)	0.0005 (0.0004-0.0024)	0.217944		0.026899	*	0.00211986	**	0.41 (0.28-0.56)	0.65 (0.48-0.78)
LPE(20:0)	0.0000 (0.0000-0.0000)	0.0002 (0.0000-0.0004)	0.0023 (0.0007-0.0128)	0.0958271		3.80283e-07	***	0.000364067	***	0.65 (0.51-0.76)	0.84 (0.70-0.93)
LPI(18:1)	0.0082 (0.0051-0.0119)	0.0124 (0.0105-0.0141)	0.0040 (0.0026-0.0071)	0.0520942		0.0275133	*	0.000283593	***	0.70 (0.54-0.82)	0.30 (0.16-0.49)
LPI(18:0)	0.0003 (0.0000-0.0009)	0.0012 (0.0007-0.0015)	0.0013 (0.0010-0.0017)	0.00693809	**	0.00155448	**	0.515237		0.73 (0.57-0.84)	0.76 (0.60-0.87)
SM(32:1:2)	0.2399 (0.2217-0.2680)	0.2819 (0.2469-0.2946)	0.2782 (0.2430-0.3446)	0.0304292	*	0.000471142	***	0.138547		0.70 (0.51-0.82)	0.74 (0.57-0.86)
SM(33:1:2)	0.1320 (0.1163-0.1435)	0.1288 (0.1113-0.1403)	0.1460 (0.1278-0.1994)	0.80671		0.00533775	**	0.00503993	**	0.46 (0.31-0.61)	0.69 (0.52-0.83)
SM(34:2:2)	0.4206 (0.3897-0.4588)	0.4165 (0.3919-0.4570)	0.4972 (0.4755-0.5557)	0.979721		0.000115339	***	0.000274489	***	0.49 (0.33-0.65)	0.83 (0.65-0.92)
SM(34:1:2)	5.2909 (4.9532-5.6479)	4.7483 (4.4903-5.1340)	5.7075 (5.3104-6.0764)	0.000626948	***	0.0248193	*	1.47076e-06	***	0.23 (0.13-0.37)	0.69 (0.51-0.83)
SM(34:0:2)	0.2558 (0.2213-0.2859)	0.2071 (0.1931-0.2419)	0.2730 (0.2365-0.3033)	0.016085	*	0.568624		0.00924636	**	0.30 (0.17-0.45)	0.57 (0.39-0.73)
SM(36:2:2)	0.8804 (0.8196-0.9589)	0.8506 (0.8120-0.9089)	0.8195 (0.7443-0.9209)	0.612473		0.161727		0.383475		0.43 (0.29-0.58)	0.38 (0.23-0.55)
SM(36:1:2)	4.3460 (3.9207-4.6818)	4.4765 (3.8527-4.6524)	2.6093 (2.1301-3.8429)	0.969269		0.000159436	***	0.000353606	***	0.51 (0.36-0.67)	0.20 (0.07-0.38)
SM(36:0:2)	0.0553 (0.0412-0.0628)	0.0508 (0.0409-0.0600)	0.0548 (0.0361-0.0695)	0.636129		0.539639		0.871493		0.45 (0.31-0.61)	0.47 (0.30-0.66)
SM(38:2:2)	0.2728 (0.2361-0.3000)	0.2588 (0.2318-0.2732)	0.2661 (0.2320-0.2921)	0.179022		0.67648		0.43376		0.40 (0.26-0.56)	0.46 (0.30-0.63)
SM(38:1:2)	0.6129 (0.5612-0.6541)	0.6247 (0.5763-0.6516)	0.6002 (0.5432-0.6559)	0.405856		0.730791		0.298073		0.56 (0.41-0.70)	0.46 (0.30-0.65)
SM(39:1:2)	0.0892 (0.0695-0.1108)	0.1038 (0.0840-0.1237)	0.1247 (0.0913-0.1835)	0.0822044		0.00122801	**	0.112524		0.63 (0.48-0.78)	0.73 (0.56-0.86)
SM(40:2:2)	0.6605 (0.5827-0.7146)	0.6435 (0.5687-0.7649)	0.8668 (0.6694-1.0975)	0.97397		0.000884483	***	0.00200022	**	0.51 (0.36-0.67)	0.75 (0.56-0.88)
SM(40:1:2)	0.6663 (0.6084-0.7374)	0.6707 (0.6127-0.8574)	0.8579 (0.7147-1.0085)	0.617553		0.00183263	**	0.0118641	*	0.54 (0.38-0.69)	0.76 (0.56-0.88)
SM(41:2:2)	0.2312 (0.1943-0.2709)	0.2420 (0.2094-0.2962)	0.3696 (0.2364-0.4338)	0.428205		0.000372517	***	0.00674229	**	0.57 (0.41-0.72)	0.76 (0.57-0.88)
SM(41:1:2)	0.2027 (0.1650-0.2362)	0.2112 (0.1842-0.2685)	0.2992 (0.2192-0.3530)	0.290833		0.000693748	***	0.0199288	*	0.58 (0.42-0.73)	0.77 (0.59-0.90)
SM(42:2:2)	2.3870 (1.9727-2.7714)	2.3768 (1.9853-2.5211)	3.2211 (2.6037-3.7267)	0.838829		0.000239179	***	0.000316116	***	0.47 (0.33-0.63)	0.79 (0.63-0.90)
SM(42:1:2)	0.4700 (0.4168-0.5314)	0.4913 (0.4271-0.6024)	0.5981 (0.5130-0.6645)	0.432056		0.0325218	*	0.182238		0.56 (0.40-0.71)	0.72 (0.53-0.85)
HexCer(34:1:2)	0.0057 (0.0030-0.0081)	0.0264 (0.0109-0.0367)	0.0217 (0.0118-0.0418)	2.29945e-06	***	2.11367e-06	***	0.726641		0.84 (0.70-0.93)	0.85 (0.68-0.93)
HexCer(36:2:2)	0.0089 (0.0039-0.0122)	0.0139 (0.0065-0.0174)	0.0329 (0.0150-0.0679)	0.0562252		9.32766e-07	***	0.00144802	**	0.65 (0.49-0.79)	0.86 (0.69-0.94)
HexCer(36:1:2)	0.0775 (0.0628-0.0972)	0.1224 (0.1002-0.1515)	0.0993 (0.0708-0.1221)	3.09047e-06	***	0.031513	*	0.0220627	*	0.84 (0.71-0.93)	0.66 (0.47-0.80)
HexCer(38:2:2)	0.0042 (0.0023-0.0076)	0.0162 (0.0122-0.0178)	0.0078 (0.0051-0.0310)	8.15508e-08	***	0.000126596	***	0.167349		0.91 (0.81-0.97)	0.74 (0.59-0.87)
HexCer(38:1:2)	0.0292 (0.0156-0.0399)	0.1363 (0.0763-0.1653)	0.0494 (0.0200-0.0711)	5.52247e-08	***	0.1819		0.000152151	***	0.87 (0.76-0.94)	0.63 (0.45-0.77)
HexCer(40:2:2)	0.0291 (0.0150-0.0655)	0.0809 (0.0479-0.1141)	0.0466 (0.0000-0.0770)	0.0044007	**	0.881094		0.00880518	**	0.75 (0.60-0.85)	0.47 (0.28-0.66)
HexCer(40:1:2)	0.0741 (0.0670-0.0984)	0.1795 (0.1385-0.2089)	0.1074 (0.0736-0.1550)	1.48042e-08	***	0.0638238		0.000327481	***	0.92 (0.80-0.97)	0.66 (0.47-0.80)
HexCer(41:2:2)	0.0327 (0.0256-0.0503)	0.1113 (0.0781-0.1544)	0.0681 (0.0370-0.1136)	5.89128e-07	***	0.0073336	**	0.0328095	*	0.85 (0.72-0.93)	0.71 (0.52-0.84)
HexCer(41:1:2)	0.0425 (0.0269-0.0569)	0.1295 (0.0830-0.1821)	0.0913 (0.0550-0.1200)	5.02564e-08	***	0.00370535	**	0.0156475	*	0.88 (0.76-0.94)	0.75 (0.56-0.87)
HexCer(40:1:3)	0.0483 (0.0221-0.0771)	0.0738 (0.0487-0.0916)	0.0745 (0.0432-0.0983)	0.0221529	*	0.0612179		0.798765		0.68 (0.53-0.80)	0.64 (0.46-0.78)
HexCer(42:3:2)	0.2324 (0.1802-0.3079)	0.3313 (0.2671-0.3930)	0.2973 (0.2038-0.3782)	0.00282424	**	0.200009		0.144151		0.75 (0.60-0.85)	0.61 (0.42-0.76)
HexCer(42:2:2)	0.5510 (0.4271-0.6470)	0.5737 (0.5032-0.7048)	0.6465 (0.3834-0.8008)	0.322909		0.36836		0.984291		0.59 (0.44-0.73)	0.57 (0.38-0.75)
HexCer(42:1:2)	0.2855 (0.2367-0.3700)	0.3569 (0.3046-0.4051)	0.3247 (0.2241-0.4910)	0.0758011		0.322952		0.527166		0.65 (0.50-0.78)	0.57 (0.38-0.73)
HexCer(41:1:3)	0.0061 (0.0026-0.0130)	0.0186 (0.0118-0.0329)	0.0039 (0.0014-0.0095)	5.9947e-05	***	0.460124		3.72649e-05	***	0.80 (0.66-0.90)	0.42 (0.26-0.59)
HexCer(43:1:2)	0.0024 (0.0000-0.0057)	0.0133 (0.0020-0.0295)	0.0035 (0.0007-0.0169)	0.00199979	**	0.0518158		0.351245		0.73 (0.56-0.86)	0.64 (0.46-0.79)
HexCer(42:1:3)	0.1099 (0.0767-0.1404)	0.1436 (0.1072-0.1849)	0.1295 (0.0990-0.1811)	0.027047	*	0.110953		0.651434		0.67 (0.52-0.80)	0.63 (0.45-0.77)
GM3(34:1:2)	0.0099 (0.0069-0.0194)	0.0065 (0.0039-0.0083)	0.0126 (0.0084-0.0181)	0.00195635	**	0.681321		0.00220048	**	0.28 (0.15-0.41)	0.54 (0.38-0.68)
GM3(36:1:2)	0.0026 (0.0012-0.0043)	0.0064 (0.0053-0.0075)	0.0047 (0.0027-0.0064)	5.22926e-07	***	0.00571332	**	0.0375587	*	0.86 (0.75-0.94)	0.71 (0.53-0.83)
GM3(40:1:2)	0.0019 (0.0006-0.0035)	0.0016 (0.0009-0.0023)	0.0041 (0.0020-0.0067)	0.783924		0.00341645	**	0.00307668	**	0.47 (0.33-0.63)	0.72 (0.57-0.85)
GM3(42:2:2)	0.0465 (0.0324-0.0662)	0.0365 (0.0246-0.0411)	0.0251 (0.0201-0.0360)	0.00656955	**	0.000842171	***	0.415759		0.31 (0.18-0.45)	0.24 (0.13-0.39)
GM3(42:1:2)	0.0014 (0.0003-0.0056)	0.0017 (0.0000-0.0036)	0.0020 (0.0007-0.0037)	0.24208		0.895221		0.255045		0.44 (0.28-0.58)	0.53 (0.37-0.68)
Sulf(36:2:2)	0.0288 (0.0240-0.0360)	0.0297 (0.0225-0.0321)	0.0420 (0.0307-0.0484)	0.683618		0.00740628	**	0.0299456	*	0.50 (0.35-0.65)	0.72 (0.54-0.86)
Sulf(36:1:2)	0.0534 (0.0450-0.0604)	0.0443 (0.0420-0.0488)	0.0382 (0.0314-0.0450)	0.0162266	*	4.80004e-06	***	0.0159229	*	0.31 (0.18-0.46)	0.17 (0.08-0.30)
Sulf(36:0:2)	0.0142 (0.0103-0.0221)	0.0196 (0.0150-0.0226)	0.0163 (0.0118-0.0196)	0.367903		0.814372		0.317539		0.59 (0.44-0.73)	0.50 (0.35-0.66)
Sulf(40:2:2)	0.0317 (0.0254-0.0428)	0.0315 (0.0273-0.0362)	0.0348 (0.0230-0.0490)	0.723636		0.764646		0.977832		0.52 (0.37-0.67)	0.52 (0.32-0.69)
Sulf(40:1:2)	0.0169 (0.0112-0.0196)	0.0168 (0.0135-0.0237)	0.0186 (0.0124-0.0302)	0.237403		0.174998		0.808503		0.60 (0.44-0.73)	0.60 (0.42-0.76)
Sulf(41:2:2)	0.0263 (0.0209-0.0361)	0.0276 (0.0233-0.0347)	0.0324 (0.0239-0.0446)	0.376148		0.103325		0.446481		0.56 (0.40-0.70)	0.62 (0.43-0.77)
Sulf(41:1:2)	0.0092 (0.0071-0.0154)	0.0122 (0.0086-0.0170)	0.0133 (0.0105-0.0248)	0.0859155		0.0062353	**	0.268386		0.63 (0.47-0.76)	0.72 (0.54-0.84)
Sulf(40:1:3)	0.0090 (0.0047-0.0122)	0.0106 (0.0087-0.0133)	0.0125 (0.0083-0.0129)	0.0887248		0.105232		0.974335		0.62 (0.46-0.75)	0.65 (0.50-0.79)
Sulf(42:2:2)	0.3504 (0.2767-0.4017)	0.3086 (0.2619-0.3847)	0.3179 (0.2613-0.5978)	0.54141		0.672346		0.35605		0.43 (0.29-0.59)	0.53 (0.34-0.71)
Sulf(42:1:2)	0.0705 (0.0559-0.0902)	0.0697 (0.0545-0.0896)	0.0654 (0.0404-0.1012)	0.965659		0.40259		0.456993		0.50 (0.35-0.66)	0.42 (0.24-0.61)
Sulf(42:2:3)	0.0467 (0.0412-0.0591)	0.0411 (0.0382-0.0477)	0.0343 (0.0273-0.0378)	0.0461261	*	8.23422e-05	***	0.0367489	*	0.35 (0.21-0.50)	0.20 (0.09-0.34)
Sulf(42:1:3)	0.0130 (0.0090-0.0159)	0.0146 (0.0118-0.0173)	0.0143 (0.0096-0.0154)	0.359176		0.600371		0.7572		0.58 (0.43-0.73)	0.55 (0.39-0.71)
Cer(34:1:2)	0.0108 (0.0091-0.0133)	0.0137 (0.0123-0.0153)	0.0147 (0.0112-0.0171)	0.00361813	**	0.00294386	**	0.796105		0.74 (0.59-0.86)	0.74 (0.59-0.87)
Cer(36:2:2)	0.0013 (0.0007-0.0020)	0.0021 (0.0014-0.0031)	0.0020 (0.0015-0.0027)	0.019103	*	0.0317821	*	0.969179		0.68 (0.52-0.81)	0.68 (0.52-0.81)
Cer(36:1:2)	0.0329 (0.0269-0.0365)	0.0327 (0.0272-0.0372)	0.0215 (0.0145-0.0274)	0.947042		0.000217392	***	0.000630944	***	0.51 (0.35-0.66)	0.21 (0.10-0.39)
Cer(38:1:2)	0.0024 (0.0013-0.0033)	0.0044 (0.0029-0.0051)	0.0046 (0.0025-0.0056)	6.85034e-05	***	0.000145526	***	0.942022		0.79 (0.66-0.89)	0.78 (0.62-0.89)
Cer(40:2:2)	0.0003 (0.0001-0.0007)	0.0004 (0.0002-0.0006)	0.0024 (0.0003-0.0049)	0.511197		0.000250468	***	0.00350714	**	0.54 (0.40-0.69)	0.77 (0.58-0.89)
Cer(40:1:2)	0.0034 (0.0016-0.0074)	0.0079 (0.0050-0.0100)	0.0130 (0.0090-0.0178)	0.00443771	**	1.54838e-06	***	0.0227896	*	0.74 (0.59-0.86)	0.85 (0.71-0.93)
Cer(41:1:2)	0.0012 (0.0004-0.0019)	0.0021 (0.0012-0.0044)	0.0082 (0.0053-0.0131)	0.0102037	*	2.01276e-07	***	0.00309349	**	0.70 (0.56-0.82)	0.86 (0.70-0.95)
Cer(42:2:2)	0.0120 (0.0078-0.0168)	0.0130 (0.0089-0.0159)	0.0371 (0.0211-0.0444)	0.599138		8.05358e-07	***	1.91828e-05	***	0.54 (0.38-0.69)	0.87 (0.72-0.94)
Cer(42:1:2)	0.0109 (0.0069-0.0209)	0.0145 (0.0113-0.0191)	0.0289 (0.0217-0.0438)	0.0571671		1.9596e-05	***	0.0118933	*	0.63 (0.48-0.77)	0.81 (0.67-0.91)
DG(32:1)	0.0029 (0.0013-0.0061)	0.0179 (0.0113-0.0230)	0.0054 (0.0030-0.0105)	1.36136e-06	***	0.156855		0.00184384	**	0.86 (0.72-0.94)	0.63 (0.46-0.78)
DG(32:0)	0.0622 (0.0449-0.0879)	0.0879 (0.0659-0.1306)	0.0525 (0.0403-0.0781)	0.00379719	**	0.458128		0.00153267	**	0.71 (0.56-0.83)	0.43 (0.27-0.61)
DG(34:3)	0.0152 (0.0046-0.0225)	0.0057 (0.0037-0.0086)	0.0086 (0.0041-0.0155)	0.012761	*	0.364266		0.176558		0.29 (0.18-0.45)	0.42 (0.27-0.58)
DG(34:2)	0.0000 (0.0000-0.0013)	0.0046 (0.0005-0.0083)	0.0019 (0.0007-0.0139)	0.0052921	**	0.00383951	**	0.772989		0.73 (0.57-0.84)	0.73 (0.57-0.85)
DG(34:1)	0.0452 (0.0335-0.0892)	0.1146 (0.0978-0.1600)	0.1220 (0.0719-0.2343)	0.00014981	***	0.000235219	***	0.892421		0.80 (0.65-0.89)	0.77 (0.61-0.87)
DG(34:0)	0.1531 (0.0963-0.2871)	0.2316 (0.1710-0.3302)	0.1506 (0.0949-0.2733)	0.0400103	*	0.571665		0.0217182	*	0.67 (0.51-0.79)	0.48 (0.31-0.64)
DG(36:4)	0.0134 (0.0078-0.0257)	0.0297 (0.0183-0.0438)	0.0327 (0.0150-0.0711)	0.00419108	**	0.00258422	**	0.731866		0.74 (0.60-0.85)	0.71 (0.55-0.84)
DG(36:3)	0.0127 (0.0069-0.0643)	0.0487 (0.0306-0.0957)	0.0945 (0.0247-0.2530)	0.0185806	*	0.00274958	**	0.426042		0.70 (0.54-0.82)	0.72 (0.55-0.84)
DG(36:2)	0.0401 (0.0212-0.1046)	0.1010 (0.0782-0.1454)	0.1247 (0.0549-0.3269)	0.0115147	*	0.00119096	**	0.373587		0.72 (0.57-0.85)	0.74 (0.58-0.86)
DG(36:1)	0.1704 (0.1094-0.2826)	0.3088 (0.1784-0.4568)	0.1564 (0.0933-0.1930)	0.00727162	**	0.0652063		9.02384e-05	***	0.70 (0.54-0.82)	0.36 (0.21-0.52)
DG(36:0)	0.0656 (0.0025-0.2310)	0.1926 (0.1178-0.2986)	0.0000 (0.0000-0.0907)	0.012687	*	0.0418227	*	8.79086e-05	***	0.69 (0.53-0.80)	0.35 (0.22-0.52)
DG(38:4)	0.0026 (0.0014-0.0047)	0.0031 (0.0011-0.0043)	0.0046 (0.0019-0.0141)	0.989842		0.0304009	*	0.0441389	*	0.51 (0.36-0.67)	0.66 (0.47-0.82)
TG(44:1)	0.0125 (0.0037-0.0409)	0.0821 (0.0606-0.1162)	0.0064 (0.0039-0.0341)	5.5381e-08	***	0.643814		2.47234e-07	***	0.88 (0.78-0.95)	0.47 (0.30-0.63)
TG(44:0)	0.0264 (0.0154-0.0551)	0.0998 (0.0814-0.1519)	0.0355 (0.0054-0.0475)	3.72737e-09	***	0.708504		3.50345e-08	***	0.92 (0.82-0.97)	0.49 (0.31-0.67)
TG(46:2)	0.0000 (0.0000-0.0271)	0.1322 (0.0494-0.1410)	0.0164 (0.0050-0.0444)	5.72441e-08	***	0.0967425		0.000449429	***	0.84 (0.72-0.93)	0.67 (0.51-0.81)
TG(46:1)	0.0763 (0.0355-0.1636)	0.2206 (0.1419-0.2720)	0.0758 (0.0347-0.1027)	9.21233e-06	***	0.300759		2.44836e-06	***	0.82 (0.69-0.91)	0.44 (0.28-0.60)
TG(46:0)	0.0530 (0.0267-0.0916)	0.1428 (0.1104-0.2001)	0.0475 (0.0208-0.0664)	4.8565e-06	***	0.214715		6.35119e-07	***	0.84 (0.70-0.92)	0.44 (0.28-0.61)
TG(48:3)	0.0419 (0.0083-0.1221)	0.1249 (0.0658-0.1719)	0.0434 (0.0149-0.0521)	0.000504537	***	0.325926		0.000111884	***	0.74 (0.60-0.85)	0.44 (0.29-0.61)
TG(48:2)	0.1558 (0.0792-0.3844)	0.3435 (0.2092-0.5521)	0.1549 (0.0706-0.1868)	0.00326248	**	0.223312		0.000309496	***	0.70 (0.56-0.82)	0.42 (0.27-0.58)
TG(48:1)	0.1720 (0.0922-0.4700)	0.4175 (0.2717-0.6054)	0.1827 (0.1013-0.2566)	0.00650953	**	0.277834		0.000926484	***	0.69 (0.55-0.82)	0.43 (0.28-0.60)
TG(48:0)	0.1010 (0.0564-0.1666)	0.1923 (0.1619-0.2549)	0.0822 (0.0538-0.1100)	0.0001665	***	0.0664261		1.8345e-06	***	0.78 (0.64-0.89)	0.39 (0.24-0.55)
TG(50:4)	0.0580 (0.0168-0.1369)	0.0946 (0.0509-0.1400)	0.0452 (0.0259-0.0504)	0.0506692		0.195277		0.00432888	**	0.62 (0.47-0.75)	0.41 (0.26-0.58)
TG(50:3)	0.0000 (0.0000-0.5718)	0.4420 (0.0000-0.7142)	0.2035 (0.0407-0.3032)	0.648951		0.997604		0.694695		0.55 (0.40-0.69)	0.55 (0.39-0.70)
TG(50:2)	0.4983 (0.2712-1.8288)	1.0518 (0.4988-1.8282)	0.5469 (0.4065-0.9223)	0.142704		0.788297		0.128398		0.60 (0.45-0.74)	0.49 (0.34-0.65)
TG(50:1)	0.3718 (0.2076-1.1854)	0.7743 (0.4338-0.9351)	0.4849 (0.3078-0.6550)	0.091934		0.91074		0.116706		0.61 (0.46-0.75)	0.51 (0.35-0.66)
TG(50:0)	0.0319 (0.0139-0.0500)	0.0889 (0.0794-0.1272)	0.0239 (0.0126-0.0421)	1.49391e-06	***	0.204681		1.9745e-07	***	0.85 (0.70-0.93)	0.44 (0.28-0.60)
TG(52:5)	0.0561 (0.0115-0.1814)	0.0897 (0.0455-0.1454)	0.0580 (0.0313-0.0828)	0.388589		0.984041		0.442753		0.56 (0.40-0.70)	0.51 (0.35-0.66)
TG(52:4)	0.5522 (0.1732-1.4037)	0.7628 (0.4148-1.1179)	0.3601 (0.3040-0.5142)	0.209484		0.654632		0.133253		0.58 (0.42-0.72)	0.46 (0.31-0.62)
TG(52:3)	1.4821 (0.4996-3.9765)	2.3197 (1.0390-3.3280)	1.2569 (0.9309-2.0505)	0.507439		0.904137		0.491727		0.55 (0.40-0.69)	0.50 (0.34-0.65)
TG(52:2)	1.2305 (0.6678-4.1595)	2.0708 (0.9747-3.3667)	1.4500 (1.1403-2.4606)	0.485141		0.933458		0.597034		0.56 (0.41-0.70)	0.51 (0.36-0.66)
TG(52:1)	0.0996 (0.0646-0.3103)	0.2325 (0.1757-0.2972)	0.1115 (0.0735-0.1345)	0.00750673	**	0.347179		0.00163826	**	0.68 (0.52-0.81)	0.47 (0.31-0.63)
TG(54:6)	0.1109 (0.0622-0.2813)	0.2182 (0.1347-0.3085)	0.1180 (0.0719-0.1670)	0.0124534	*	0.857913		0.019318	*	0.68 (0.51-0.80)	0.50 (0.35-0.65)
TG(54:5)	0.2733 (0.1600-0.8293)	0.4621 (0.3474-0.7312)	0.2645 (0.1852-0.3512)	0.0926388		0.327897		0.0190184	*	0.62 (0.46-0.76)	0.45 (0.30-0.60)
TG(54:4)	0.4816 (0.2273-1.4902)	0.8420 (0.5014-1.4229)	0.4023 (0.3427-0.6014)	0.218916		0.331643		0.0505089		0.58 (0.43-0.72)	0.43 (0.28-0.59)
TG(54:3)	0.7133 (0.2848-1.9321)	1.1440 (0.5004-1.5229)	0.4764 (0.3923-1.0093)	0.172211		0.558329		0.0850947		0.58 (0.43-0.72)	0.46 (0.31-0.62)
TG(54:2)	0.1814 (0.0725-0.4287)	0.2530 (0.1345-0.3154)	0.1310 (0.1042-0.1998)	0.122145		0.585477		0.0656366		0.60 (0.46-0.74)	0.46 (0.31-0.62)
TG(54:1)	0.0175 (0.0072-0.0385)	0.0637 (0.0465-0.0859)	0.0127 (0.0058-0.0212)	8.51428e-06	***	0.136102		4.06609e-07	***	0.82 (0.67-0.91)	0.40 (0.25-0.55)
TG(56:7)	0.0254 (0.0056-0.0822)	0.0351 (0.0136-0.0567)	0.0467 (0.0282-0.0862)	0.842644		0.101155		0.17316		0.52 (0.37-0.67)	0.64 (0.49-0.78)
TG(56:6)	0.0540 (0.0141-0.1026)	0.0587 (0.0230-0.0846)	0.0654 (0.0371-0.1138)	0.99005		0.227435		0.26448		0.50 (0.34-0.64)	0.60 (0.45-0.74)
TG(56:5)	0.0414 (0.0106-0.1066)	0.0450 (0.0238-0.0878)	0.0596 (0.0353-0.0913)	0.996716		0.400696		0.430892		0.50 (0.35-0.65)	0.58 (0.42-0.73)
TG(56:4)	0.0107 (0.0010-0.0600)	0.0303 (0.0071-0.0567)	0.0170 (0.0068-0.0350)	0.355148		0.705329		0.651328		0.57 (0.42-0.72)	0.55 (0.39-0.70)
CE(16:1)	1.5153 (1.3976-1.9197)	1.6249 (1.4154-1.8468)	1.5615 (1.4401-2.0639)	0.843845		0.510448		0.43293		0.50 (0.35-0.66)	0.56 (0.38-0.72)
CE(16:0)	5.3646 (4.7477-5.7986)	5.0530 (4.5572-5.7184)	4.8630 (4.3413-5.8644)	0.533061		0.119637		0.358021		0.44 (0.30-0.60)	0.38 (0.24-0.56)
CE(18:3)	0.4612 (0.2364-0.5691)	0.5150 (0.2831-0.6355)	0.5388 (0.4460-0.9411)	0.439587		0.0129047	*	0.0929283		0.56 (0.40-0.70)	0.69 (0.52-0.83)
CE(18:2)	22.1306 (16.4280-25.9426)	25.8998 (17.3730-35.0001)	35.5489 (28.0276-40.9355)	0.129239		0.00193904	**	0.0999252		0.61 (0.45-0.75)	0.77 (0.59-0.90)
CE(18:1)	14.5194 (12.4009-16.6844)	15.2467 (13.2761-16.3670)	12.8645 (11.4764-16.2061)	0.70871		0.288742		0.190138		0.54 (0.38-0.69)	0.41 (0.25-0.60)
CE(20:5)	0.1433 (0.0997-0.2319)	0.1965 (0.1605-0.2436)	0.3038 (0.1679-0.4540)	0.31469		0.00122028	**	0.0268441	*	0.61 (0.45-0.75)	0.75 (0.59-0.88)
CE(20:4)	7.7322 (6.0184-9.5083)	9.5647 (6.7716-10.7445)	11.0298 (9.1718-13.9580)	0.170304		5.8353e-05	***	0.00696908	**	0.63 (0.46-0.77)	0.82 (0.65-0.92)
CE(20:3)	0.4729 (0.3699-0.6709)	0.5500 (0.3406-0.7810)	1.0513 (0.5968-1.2794)	0.883286		0.000163596	***	0.000616496	***	0.54 (0.38-0.69)	0.80 (0.64-0.91)
CE(22:6)	0.4241 (0.0144-0.5232)	0.0032 (0.0000-0.2182)	0.5879 (0.4995-0.8177)	0.00647529	**	0.00366392	**	1.50568e-06	***	0.26 (0.14-0.41)	0.74 (0.55-0.87)
Lipid classes
PC	67.4036 (66.2230-69.1812)	67.8520 (66.7883-68.7620)	64.8097 (62.5247-67.3532)	0.879671		0.00333504	**	0.00864856	**	0.51 (0.36-0.65)	0.27 (0.14-0.45)
PC ether	4.0008 (3.2575-4.4444)	4.0517 (3.1718-4.3961)	5.5629 (4.2584-6.5618)	0.698987		1.89494e-05	***	1.69726e-05	***	0.49 (0.33-0.64)	0.82 (0.67-0.91)
PE	1.7249 (1.4806-2.1491)	1.8020 (1.5330-2.0250)	1.2381 (1.1765-1.6053)	0.661865		0.0118763	*	0.0464861	*	0.48 (0.34-0.63)	0.27 (0.14-0.44)
PE ether	3.7226 (3.2417-4.9040)	4.0575 (3.1938-4.8207)	3.1938 (2.8233-3.9224)	0.434945		0.0414668	*	0.213829		0.47 (0.32-0.63)	0.33 (0.20-0.49)
PI	2.0141 (1.8745-2.2505)	2.0529 (1.7878-2.1976)	2.5732 (2.1465-3.0890)	0.52025		0.000307963	***	0.000107353	***	0.45 (0.30-0.62)	0.77 (0.60-0.89)
PS	0.2199 (0.1450-0.2606)	0.2472 (0.1965-0.3047)	0.1231 (0.0898-0.1562)	0.0713576		0.000816034	***	6.79934e-06	***	0.63 (0.48-0.77)	0.24 (0.12-0.39)
PG	0.0355 (0.0279-0.0436)	0.0379 (0.0284-0.0431)	0.0218 (0.0167-0.0302)	0.853571		0.000639656	***	0.0022486	**	0.50 (0.34-0.66)	0.22 (0.10-0.40)
PA	0.1787 (0.1341-0.2064)	0.2352 (0.1756-0.2943)	0.1102 (0.0729-0.2447)	0.0860805		0.222903		0.00965659	**	0.67 (0.50-0.81)	0.36 (0.19-0.57)
LPC	0.1416 (0.0533-0.1814)	0.0936 (0.0676-0.1980)	0.3512 (0.1310-0.6095)	0.453052		0.00157128	**	0.0185765	*	0.52 (0.37-0.67)	0.75 (0.57-0.87)
LPE	0.0098 (0.0044-0.0145)	0.0089 (0.0073-0.0131)	0.0268 (0.0134-0.0651)	0.510781		0.000498814	***	0.00610016	**	0.54 (0.38-0.68)	0.78 (0.63-0.88)
LPI	0.0091 (0.0056-0.0126)	0.0138 (0.0112-0.0158)	0.0053 (0.0030-0.0107)	0.0587583		0.0998721		0.00189969	**	0.70 (0.54-0.83)	0.35 (0.20-0.54)
SM	17.4387 (16.0497-18.0756)	16.9806 (16.0360-17.5659)	17.7592 (16.7824-18.7480)	0.278894		0.0826619		0.0116127	*	0.42 (0.27-0.57)	0.64 (0.46-0.79)
HexCer	1.6508 (1.2434-2.0074)	2.4610 (1.9087-2.9200)	1.9094 (1.3619-2.6906)	0.00019595	***	0.0598911		0.109297		0.80 (0.66-0.89)	0.63 (0.44-0.78)
GM3	0.0684 (0.0509-0.0927)	0.0506 (0.0392-0.0612)	0.0545 (0.0409-0.0649)	0.00844676	**	0.0534456		0.605498		0.30 (0.18-0.45)	0.35 (0.21-0.50)
Sulf	0.6826 (0.5730-0.8332)	0.6268 (0.5430-0.7704)	0.6336 (0.5068-1.0993)	0.625736		0.896885		0.586348		0.44 (0.29-0.60)	0.50 (0.31-0.68)
Cer	0.0744 (0.0671-0.0853)	0.0914 (0.0833-0.1036)	0.1310 (0.0977-0.1667)	0.00297095	**	2.46846e-07	***	0.0102831	*	0.74 (0.59-0.86)	0.86 (0.72-0.94)
DG	0.8276 (0.4959-1.0988)	1.1330 (0.9389-1.7670)	0.9585 (0.6479-1.4424)	0.00273858	**	0.213425		0.13262		0.73 (0.58-0.85)	0.59 (0.41-0.73)
TG	6.1745 (3.2050-20.7330)	13.8734 (6.6376-20.0446)	6.8840 (5.5032-10.9020)	0.10983		0.785209		0.101101		0.61 (0.45-0.74)	0.50 (0.35-0.66)
CE	50.1969 (46.1849-62.7443)	61.7887 (44.7685-72.8266)	66.3343 (55.3802-83.1740)	0.284753		0.00629933	**	0.09573		0.59 (0.42-0.74)	0.72 (0.55-0.85)
Polar lipids	100	100	100
Total lipids	163.2 (152.7-182.0)	174.9 (160.1-192.7)	172.2 (165.6-194.7)
Data are expressed as mol% of polar lipids and given as median (interquartile range).
Polar lipids include glycerophospholipids and sphingolipids but not diglycerides and storage lipids.
Significance was determined by Van der Waerden post-hoc tests and accepted for P < 0.05 and q < 0.05. ***P < 0.001, **P < 0.01, *P < 0.05.
A equals the area under a receiver operating characteristic curve (AUC); A = 0.5 represents no change, whereas 0 and 1 represent maximal effects, decrease and increase, respectively. 95% confidence intervals are given in parenthesis.
Control, non-demyelinating diseases; MS, multiple sclerosis; GBS, Guillain–Barré syndrome;
PC, diacyl phosphatidylcholine; PC ether, alkyl-acyl (PC-O) or alkenyl-acyl (PC-P) phosphatidylcholine; PE, diacyl phosphatidylethanolamine; PE ether, alkyl-acyl (PC-O) or alkenyl-acyl (PC-P) phosphatidylethanolamine;
PI, phosphatidylinositol; PS, phosphatidylserine; PG, phosphatidylglycerol; PA, phosphatidic acid; LPC, lysophosphatidylcholine; LPE, lysophosphatidylethanolamine; LPI, lysophosphatidylinositol;
SM, sphingomyelin; HexCer, cerebroside; GM3, GM3 ganglioside; Sulf, sulfatide; Cer, ceramide; DG, diglyceride; TG, triglyceride; CE, cholesteryl ester.

## Sheet: S2_nmol
Table S2. Lipidomic dataset for absolute lipid concentrations
	nmol/CSF mL			P value						Effect size (A)
Lipid species	Control (n = 34)	MS (n = 24)	GBS (n = 19)	C vs MS		C vs GBS		MS vs GBS		C vs MS	C vs GBS
PC(30:0)	0.0607 (0.0539-0.0699)	0.0697 (0.0574-0.0772)	0.1211 (0.1073-0.2620)	0.0359312	*	5.31929e-09	***	5.04159e-05	***	0.66 (0.51-0.79)	0.91 (0.72-0.98)
PC(32:1)	0.1626 (0.1321-0.1828)	0.1702 (0.1404-0.2086)	0.3891 (0.3024-0.7579)	0.18824		1.34166e-08	***	7.94745e-06	***	0.59 (0.44-0.74)	0.90 (0.73-0.98)
PC(32:0)	0.4975 (0.4257-0.5992)	0.4780 (0.4401-0.5813)	0.8878 (0.7387-1.3833)	0.757769		1.28361e-07	***	1.83943e-06	***	0.50 (0.35-0.66)	0.89 (0.72-0.97)
PC(34:3)	0.0096 (0.0072-0.0122)	0.0093 (0.0074-0.0122)	0.0324 (0.0174-0.0510)	0.95482		6.81525e-05	***	0.000155542	***	0.49 (0.34-0.64)	0.81 (0.63-0.92)
PC(34:2)	0.3479 (0.2574-0.4168)	0.4177 (0.3249-0.4718)	1.7377 (0.7081-2.9862)	0.0985336		1.88627e-09	***	4.80307e-06	***	0.63 (0.48-0.76)	0.92 (0.74-0.98)
PC(34:1)	2.6233 (2.2831-3.1366)	2.8310 (2.4113-3.2966)	5.9668 (4.2741-8.8170)	0.339602		1.1676e-08	***	2.05979e-06	***	0.56 (0.42-0.71)	0.91 (0.76-0.98)
PC(34:0)	0.0458 (0.0345-0.0558)	0.0449 (0.0389-0.0560)	0.0806 (0.0664-0.1291)	0.481866		2.29261e-07	***	1.15673e-05	***	0.54 (0.38-0.68)	0.88 (0.72-0.96)
PC(36:5)	0.0064 (0.0044-0.0095)	0.0067 (0.0049-0.0097)	0.0436 (0.0155-0.0656)	0.352395		2.9107e-05	***	0.00129799	**	0.55 (0.40-0.70)	0.82 (0.66-0.92)
PC(36:4)	0.4152 (0.3306-0.5106)	0.5160 (0.4131-0.6289)	1.8796 (0.9612-3.2066)	0.0331625	*	1.4844e-09	***	2.02108e-05	***	0.66 (0.51-0.80)	0.91 (0.75-0.98)
PC(36:3)	0.1190 (0.0979-0.1316)	0.1547 (0.0971-0.1788)	0.8739 (0.2965-1.4355)	0.172812		8.7894e-09	***	6.53161e-06	***	0.63 (0.45-0.77)	0.92 (0.72-0.98)
PC(36:2)	0.3477 (0.2656-0.4108)	0.3854 (0.3061-0.4602)	1.6457 (0.6327-2.1852)	0.246988		1.61345e-08	***	5.44302e-06	***	0.59 (0.44-0.74)	0.90 (0.72-0.97)
PC(36:1)	0.2980 (0.2646-0.3495)	0.2966 (0.2623-0.3694)	0.7233 (0.5096-1.2674)	0.495766		5.2154e-08	***	2.96673e-06	***	0.54 (0.38-0.69)	0.89 (0.71-0.98)
PC(38:6)	0.0803 (0.0606-0.1035)	0.1058 (0.0845-0.1198)	0.4855 (0.1926-0.7013)	0.0113104	*	1.34903e-09	***	7.22851e-05	***	0.70 (0.55-0.82)	0.90 (0.75-0.97)
PC(38:5)	0.0784 (0.0633-0.1006)	0.1004 (0.0767-0.1215)	0.4984 (0.1859-0.7157)	0.0545653		4.74258e-09	***	2.57289e-05	***	0.66 (0.50-0.79)	0.90 (0.73-0.97)
PC(38:4)	0.3998 (0.3179-0.5030)	0.4905 (0.3899-0.5744)	1.8061 (0.8116-2.8344)	0.0822267		4.30467e-09	***	1.2802e-05	***	0.64 (0.49-0.78)	0.90 (0.72-0.98)
PC(38:3)	0.0540 (0.0463-0.0678)	0.0631 (0.0408-0.0838)	0.3816 (0.1287-0.6746)	0.889223		9.11471e-07	***	5.99497e-06	***	0.56 (0.39-0.71)	0.88 (0.68-0.97)
PC(38:2)	0.0156 (0.0127-0.0183)	0.0154 (0.0129-0.0195)	0.0570 (0.0283-0.1106)	0.684143		6.82795e-08	***	1.46967e-06	***	0.52 (0.37-0.67)	0.89 (0.70-0.97)
PC(40:7)	0.0119 (0.0096-0.0173)	0.0150 (0.0119-0.0180)	0.0447 (0.0245-0.0626)	0.0780718		4.73689e-07	***	0.000573328	***	0.64 (0.49-0.78)	0.86 (0.69-0.95)
PC(40:6)	0.0537 (0.0457-0.0693)	0.0672 (0.0588-0.0817)	0.2368 (0.1192-0.3730)	0.0307997	*	1.46995e-09	***	2.216e-05	***	0.68 (0.52-0.81)	0.90 (0.74-0.98)
PC(40:5)	0.0254 (0.0203-0.0318)	0.0292 (0.0226-0.0346)	0.1429 (0.0480-0.2062)	0.264621		8.99726e-08	***	2.02297e-05	***	0.59 (0.44-0.75)	0.89 (0.71-0.97)
PC(40:4)	0.0226 (0.0187-0.0265)	0.0236 (0.0209-0.0294)	0.0876 (0.0401-0.1296)	0.368655		2.12538e-08	***	2.85718e-06	***	0.57 (0.40-0.72)	0.90 (0.71-0.98)
PC-O(32:2)	0.0064 (0.0052-0.0071)	0.0060 (0.0041-0.0072)	0.0183 (0.0112-0.0341)	0.283289		1.15148e-08	***	1.33553e-09	***	0.43 (0.28-0.60)	0.94 (0.81-0.98)
PC-P(32:0)	0.0196 (0.0147-0.0261)	0.0201 (0.0174-0.0251)	0.0656 (0.0380-0.1229)	0.651863		1.2725e-08	***	3.83131e-07	***	0.53 (0.38-0.68)	0.92 (0.76-0.98)
PC-O(32:0)	0.0163 (0.0139-0.0188)	0.0160 (0.0135-0.0190)	0.0435 (0.0306-0.1101)	0.600371		4.92813e-09	***	2.12052e-07	***	0.52 (0.38-0.68)	0.93 (0.74-0.99)
PC-O(34:3)	0.0040 (0.0013-0.0076)	0.0052 (0.0025-0.0083)	0.0272 (0.0139-0.0469)	0.521516		5.12795e-09	***	3.33148e-07	***	0.56 (0.40-0.70)	0.93 (0.80-0.98)
PC-P(34:1)	0.0583 (0.0378-0.0788)	0.0617 (0.0408-0.0782)	0.2226 (0.1204-0.4272)	0.823669		1.48165e-08	***	3.9411e-08	***	0.51 (0.35-0.66)	0.93 (0.79-0.98)
PC-O(34:1)	0.0758 (0.0621-0.0861)	0.0794 (0.0659-0.1003)	0.2189 (0.1343-0.5127)	0.140917		5.45811e-10	***	8.8994e-07	***	0.61 (0.45-0.75)	0.95 (0.76-0.99)
PC-O(34:0)	0.0024 (0.0017-0.0034)	0.0024 (0.0019-0.0034)	0.0062 (0.0045-0.0151)	0.426899		6.35009e-09	***	6.91817e-07	***	0.54 (0.38-0.68)	0.92 (0.80-0.97)
PC-P(36:4)	0.0242 (0.0133-0.0308)	0.0244 (0.0163-0.0329)	0.1071 (0.0571-0.2531)	0.873508		5.3611e-09	***	1.94476e-08	***	0.50 (0.35-0.66)	0.93 (0.80-0.98)
PC-O(36:4)	0.0311 (0.0257-0.0370)	0.0391 (0.0281-0.0492)	0.2029 (0.0978-0.4665)	0.104653		8.93268e-10	***	2.30622e-06	***	0.63 (0.47-0.77)	0.93 (0.73-0.99)
PC-O(36:3)	0.0123 (0.0084-0.0165)	0.0133 (0.0108-0.0186)	0.0601 (0.0316-0.0961)	0.566854		4.32842e-09	***	2.24669e-07	***	0.55 (0.38-0.69)	0.93 (0.74-0.98)
PC-O(36:2)	0.0154 (0.0115-0.0185)	0.0164 (0.0132-0.0208)	0.0510 (0.0297-0.1005)	0.503453		1.86818e-09	***	1.49585e-07	***	0.56 (0.40-0.70)	0.94 (0.77-0.98)
PC-O(36:1)	0.0053 (0.0036-0.0060)	0.0068 (0.0043-0.0083)	0.0197 (0.0106-0.0494)	0.0581424		4.20982e-10	***	3.16789e-06	***	0.65 (0.49-0.80)	0.94 (0.79-0.99)
PC-O(38:6)	0.0083 (0.0064-0.0120)	0.0103 (0.0083-0.0143)	0.0675 (0.0257-0.1117)	0.252882		2.12461e-09	***	9.03721e-07	***	0.59 (0.44-0.74)	0.92 (0.76-0.98)
PC-P(38:4)	0.0327 (0.0262-0.0412)	0.0393 (0.0292-0.0499)	0.2288 (0.1041-0.4322)	0.222243		1.14835e-09	***	6.94723e-07	***	0.61 (0.45-0.75)	0.93 (0.74-0.99)
PC-O(38:4)	0.0226 (0.0180-0.0264)	0.0268 (0.0213-0.0334)	0.1344 (0.0637-0.2898)	0.139962		1.38924e-09	***	2.01074e-06	***	0.63 (0.46-0.77)	0.92 (0.74-0.99)
PC-O(38:3)	0.0006 (0.0003-0.0010)	0.0008 (0.0003-0.0016)	0.0086 (0.0019-0.0203)	0.33134		1.68082e-08	***	2.98816e-06	***	0.59 (0.42-0.73)	0.91 (0.76-0.97)
PE(34:1)	0.0046 (0.0035-0.0066)	0.0045 (0.0034-0.0062)	0.0144 (0.0091-0.0196)	0.668425		2.75551e-07	***	5.44118e-06	***	0.52 (0.37-0.67)	0.88 (0.71-0.96)
PE(34:0)	0.0029 (0.0022-0.0047)	0.0045 (0.0034-0.0060)	0.0104 (0.0058-0.0140)	0.0866294		2.45138e-08	***	4.8732e-05	***	0.64 (0.48-0.78)	0.91 (0.79-0.96)
PE(36:4)	0.0008 (0.0004-0.0014)	0.0010 (0.0007-0.0015)	0.0044 (0.0026-0.0158)	0.259473		3.08165e-06	***	0.000381034	***	0.60 (0.44-0.73)	0.83 (0.66-0.92)
PE(36:2)	0.0103 (0.0080-0.0122)	0.0101 (0.0082-0.0129)	0.0353 (0.0195-0.0582)	0.394337		4.42156e-08	***	4.58698e-06	***	0.54 (0.39-0.70)	0.90 (0.74-0.97)
PE(36:1)	0.0242 (0.0198-0.0284)	0.0300 (0.0246-0.0391)	0.0720 (0.0444-0.0945)	0.0390009	*	2.59099e-09	***	2.53738e-05	***	0.67 (0.50-0.79)	0.93 (0.80-0.98)
PE(38:6)	0.0111 (0.0083-0.0168)	0.0103 (0.0086-0.0151)	0.0275 (0.0227-0.0395)	0.956589		2.46203e-05	***	6.2316e-05	***	0.49 (0.35-0.64)	0.80 (0.64-0.91)
PE(38:5)	0.0040 (0.0026-0.0056)	0.0046 (0.0030-0.0065)	0.0178 (0.0122-0.0234)	0.264279		8.6352e-08	***	1.95953e-05	***	0.57 (0.42-0.71)	0.87 (0.70-0.96)
PE(38:4)	0.0238 (0.0174-0.0305)	0.0248 (0.0209-0.0352)	0.0737 (0.0505-0.1084)	0.228121		1.13824e-07	***	3.29584e-05	***	0.58 (0.43-0.73)	0.88 (0.72-0.96)
PE(38:3)	0.0003 (0.0001-0.0006)	0.0001 (0.0000-0.0003)	0.0042 (0.0001-0.0081)	0.0957068		0.00199572	**	2.93069e-05	***	0.35 (0.22-0.51)	0.73 (0.52-0.87)
PE(38:2)	0.0011 (0.0006-0.0019)	0.0017 (0.0013-0.0029)	0.0081 (0.0042-0.0213)	0.0584489		1.40218e-09	***	8.57497e-06	***	0.65 (0.47-0.78)	0.92 (0.76-0.98)
PE(38:1)	0.0007 (0.0004-0.0011)	0.0010 (0.0007-0.0014)	0.0039 (0.0015-0.0063)	0.0823129		7.64421e-09	***	2.04834e-05	***	0.62 (0.47-0.76)	0.90 (0.79-0.96)
PE(40:7)	0.0043 (0.0021-0.0074)	0.0055 (0.0036-0.0070)	0.0115 (0.0048-0.0165)	0.390039		8.41902e-05	***	0.00249041	**	0.58 (0.42-0.72)	0.78 (0.62-0.90)
PE(40:6)	0.0526 (0.0333-0.0834)	0.0514 (0.0403-0.0731)	0.0995 (0.0601-0.1197)	0.939004		0.000504937	***	0.00136908	**	0.49 (0.35-0.65)	0.76 (0.59-0.88)
PE(40:5)	0.0075 (0.0043-0.0109)	0.0082 (0.0058-0.0121)	0.0048 (0.0008-0.0160)	0.636174		0.622778		0.38539		0.55 (0.39-0.69)	0.43 (0.26-0.63)
PE-P(34:1)	0.0134 (0.0101-0.0179)	0.0121 (0.0091-0.0162)	0.0459 (0.0255-0.0896)	0.865207		8.99961e-08	***	2.51506e-07	***	0.47 (0.32-0.62)	0.90 (0.73-0.98)
PE-P(34:0)	0.0021 (0.0011-0.0028)	0.0017 (0.0015-0.0023)	0.0058 (0.0032-0.0085)	0.947792		2.65064e-07	***	9.75739e-07	***	0.47 (0.31-0.62)	0.89 (0.73-0.97)
PE-P(36:4)	0.0166 (0.0136-0.0204)	0.0168 (0.0134-0.0212)	0.0715 (0.0361-0.1093)	0.740227		2.45923e-07	***	3.55198e-06	***	0.53 (0.35-0.67)	0.88 (0.69-0.97)
PE-P(36:3)	0.0010 (0.0006-0.0013)	0.0008 (0.0005-0.0011)	0.0114 (0.0032-0.0206)	0.399629		5.03761e-07	***	1.13918e-07	***	0.42 (0.27-0.58)	0.88 (0.70-0.96)
PE-P(36:2)	0.0128 (0.0094-0.0162)	0.0116 (0.0081-0.0144)	0.0390 (0.0229-0.0660)	0.630514		1.18127e-06	***	9.18126e-07	***	0.43 (0.29-0.59)	0.87 (0.69-0.96)
PE-P(36:1)	0.0065 (0.0041-0.0094)	0.0064 (0.0053-0.0084)	0.0246 (0.0143-0.0473)	0.762138		2.35486e-08	***	3.94288e-07	***	0.51 (0.35-0.66)	0.91 (0.76-0.98)
PE-P(38:6)	0.0276 (0.0190-0.0380)	0.0299 (0.0242-0.0442)	0.0909 (0.0499-0.1267)	0.526393		1.92261e-07	***	7.8806e-06	***	0.56 (0.40-0.70)	0.87 (0.73-0.95)
PE-P(38:5)	0.0239 (0.0199-0.0327)	0.0272 (0.0186-0.0336)	0.0912 (0.0507-0.1424)	0.848038		2.61584e-07	***	2.33373e-06	***	0.52 (0.36-0.67)	0.88 (0.70-0.97)
PE-P(38:4)	0.0511 (0.0396-0.0637)	0.0521 (0.0398-0.0732)	0.1759 (0.0993-0.2728)	0.655512		2.84766e-07	***	5.94535e-06	***	0.52 (0.36-0.67)	0.88 (0.69-0.97)
PE-O(40:6)	0.0163 (0.0112-0.0248)	0.0156 (0.0118-0.0215)	0.0428 (0.0256-0.0566)	0.896429		2.16446e-05	***	4.3695e-05	***	0.47 (0.32-0.63)	0.82 (0.65-0.92)
PE-P(40:6)	0.1494 (0.0937-0.2301)	0.1554 (0.0929-0.2169)	0.2922 (0.1504-0.3637)	0.773		0.00024244	***	0.00128674	**	0.52 (0.37-0.67)	0.77 (0.60-0.88)
PE-P(40:5)	0.0224 (0.0147-0.0291)	0.0233 (0.0161-0.0318)	0.0442 (0.0280-0.0716)	0.770175		5.62926e-06	***	4.95927e-05	***	0.53 (0.37-0.69)	0.83 (0.68-0.93)
PE-P(40:4)	0.0162 (0.0107-0.0229)	0.0153 (0.0125-0.0223)	0.0373 (0.0248-0.0524)	0.633709		5.22768e-07	***	1.1208e-05	***	0.53 (0.38-0.68)	0.87 (0.71-0.95)
PE-P(40:3)	0.0020 (0.0013-0.0037)	0.0026 (0.0013-0.0038)	0.0051 (0.0034-0.0068)	0.813822		0.000112084	***	0.000570106	***	0.53 (0.37-0.68)	0.80 (0.61-0.91)
PI(34:2)	0.0011 (0.0006-0.0021)	0.0018 (0.0012-0.0025)	0.0149 (0.0038-0.0254)	0.0604879		1.76054e-09	***	9.82768e-06	***	0.64 (0.49-0.77)	0.91 (0.75-0.97)
PI(34:1)	0.0081 (0.0063-0.0094)	0.0064 (0.0053-0.0077)	0.0316 (0.0144-0.0600)	0.239074		2.50292e-05	***	1.5475e-06	***	0.36 (0.22-0.54)	0.83 (0.65-0.94)
PI(36:4)	0.0104 (0.0088-0.0130)	0.0097 (0.0083-0.0127)	0.0368 (0.0192-0.0514)	0.493746		2.25493e-06	***	8.31887e-07	***	0.44 (0.30-0.59)	0.86 (0.66-0.96)
PI(36:3)	0.0024 (0.0015-0.0034)	0.0019 (0.0012-0.0027)	0.0102 (0.0034-0.0146)	0.287126		0.000106204	***	9.66846e-06	***	0.40 (0.26-0.56)	0.80 (0.61-0.92)
PI(36:2)	0.0072 (0.0057-0.0087)	0.0075 (0.0053-0.0101)	0.0513 (0.0129-0.0861)	0.780049		3.449e-07	***	4.0224e-06	***	0.51 (0.35-0.67)	0.88 (0.69-0.96)
PI(36:1)	0.0025 (0.0018-0.0036)	0.0032 (0.0020-0.0040)	0.0132 (0.0061-0.0217)	0.154877		1.2891e-07	***	7.31892e-05	***	0.61 (0.45-0.75)	0.88 (0.71-0.96)
PI(38:6)	0.0028 (0.0019-0.0037)	0.0030 (0.0025-0.0045)	0.0075 (0.0053-0.0118)	0.156223		1.39906e-07	***	7.70641e-05	***	0.59 (0.44-0.74)	0.88 (0.72-0.96)
PI(38:5)	0.0104 (0.0076-0.0126)	0.0098 (0.0082-0.0122)	0.0276 (0.0185-0.0478)	0.739572		4.88552e-07	***	6.76654e-07	***	0.46 (0.32-0.62)	0.87 (0.69-0.96)
PI(38:4)	0.1151 (0.1003-0.1442)	0.1252 (0.1006-0.1723)	0.6627 (0.2809-0.8090)	0.250792		6.22068e-09	***	2.33078e-06	***	0.57 (0.42-0.72)	0.91 (0.74-0.97)
PI(38:3)	0.0008 (0.0006-0.0017)	0.0016 (0.0007-0.0026)	0.0128 (0.0032-0.0236)	0.0960668		1.57322e-08	***	2.89718e-05	***	0.64 (0.47-0.77)	0.90 (0.77-0.97)
PI(40:6)	0.0068 (0.0047-0.0103)	0.0071 (0.0059-0.0087)	0.0174 (0.0125-0.0281)	0.840015		3.55681e-07	***	3.18312e-06	***	0.51 (0.36-0.65)	0.87 (0.73-0.95)
PI(40:5)	0.0016 (0.0010-0.0023)	0.0018 (0.0013-0.0023)	0.0096 (0.0039-0.0174)	0.499724		7.78296e-08	***	4.12013e-06	***	0.56 (0.40-0.70)	0.90 (0.71-0.97)
PS(34:1)	0.0000 (0.0000-0.0001)	0.0001 (0.0000-0.0002)	0.0003 (0.0001-0.0007)	0.313795		6.69574e-05	***	0.00306699	**	0.58 (0.43-0.73)	0.78 (0.59-0.90)
PS(36:2)	0.0008 (0.0005-0.0011)	0.0009 (0.0005-0.0015)	0.0021 (0.0015-0.0040)	0.318631		8.63096e-06	***	0.000594697	***	0.60 (0.44-0.74)	0.82 (0.65-0.93)
PS(36:1)	0.0056 (0.0036-0.0067)	0.0073 (0.0055-0.0096)	0.0125 (0.0091-0.0158)	0.00978984	**	1.45506e-06	***	0.0116679	*	0.71 (0.55-0.83)	0.85 (0.67-0.94)
PS(36:0)	0.0028 (0.0015-0.0037)	0.0023 (0.0012-0.0051)	0.0062 (0.0028-0.0088)	0.728004		0.00115952	**	0.00566462	**	0.50 (0.34-0.67)	0.75 (0.56-0.87)
PS(38:4)	0.0036 (0.0022-0.0049)	0.0042 (0.0036-0.0052)	0.0064 (0.0044-0.0097)	0.0531036		0.000190893	***	0.0541187		0.66 (0.50-0.79)	0.78 (0.62-0.89)
PS(38:3)	0.0001 (0.0000-0.0001)	0.0001 (0.0000-0.0002)	0.0002 (0.0001-0.0007)	0.868731		0.000403809	***	0.0014313	**	0.54 (0.38-0.68)	0.78 (0.59-0.89)
PS(40:6)	0.0030 (0.0014-0.0051)	0.0060 (0.0039-0.0084)	0.0018 (0.0002-0.0059)	0.0121747	*	0.311707		0.00214153	**	0.71 (0.56-0.83)	0.43 (0.24-0.63)
PS(40:4)	0.0009 (0.0004-0.0013)	0.0016 (0.0010-0.0020)	0.0023 (0.0010-0.0038)	0.00786779	**	1.82575e-05	***	0.0610109		0.74 (0.57-0.86)	0.80 (0.61-0.91)
PG(36:2)	0.0015 (0.0012-0.0020)	0.0016 (0.0012-0.0021)	0.0034 (0.0024-0.0043)	0.775099		9.51973e-08	***	1.30225e-06	***	0.53 (0.38-0.69)	0.89 (0.75-0.96)
PG(36:1)	0.0000 (0.0000-0.0000)	0.0000 (0.0000-0.0000)	0.0000 (0.0000-0.0000)	0.344215		0.52435		0.818871		0.57 (0.42-0.70)	0.55 (0.38-0.70)
PG(40:7)	0.0001 (0.0000-0.0002)	0.0003 (0.0002-0.0007)	0.0003 (0.0001-0.0011)	0.0113501	*	0.00762643	**	0.761648		0.73 (0.57-0.84)	0.68 (0.50-0.83)
PG(40:6)	0.0006 (0.0004-0.0010)	0.0006 (0.0004-0.0010)	0.0011 (0.0007-0.0014)	0.816928		0.00992958	**	0.00931203	**	0.49 (0.33-0.64)	0.72 (0.55-0.84)
PG(42:10)	0.0000 (0.0000-0.0001)	0.0000 (0.0000-0.0001)	0.0001 (0.0000-0.0001)	0.451008		0.204384		0.0679809		0.46 (0.31-0.60)	0.61 (0.44-0.74)
PG(42:9)	0.0000 (0.0000-0.0001)	0.0001 (0.0000-0.0001)	0.0001 (0.0000-0.0002)	0.182134		0.00273316	**	0.0891295		0.60 (0.43-0.74)	0.72 (0.55-0.85)
PG(44:12)	0.0001 (0.0000-0.0002)	0.0002 (0.0001-0.0005)	0.0004 (0.0002-0.0010)	0.00858511	**	3.75204e-05	***	0.0846768		0.71 (0.57-0.83)	0.80 (0.65-0.90)
PG(44:11)	0.0001 (0.0000-0.0002)	0.0001 (0.0001-0.0002)	0.0002 (0.0001-0.0005)	0.260266		0.0448528	*	0.361334		0.60 (0.45-0.74)	0.65 (0.47-0.79)
PA(34:2)	0.0005 (0.0003-0.0011)	0.0009 (0.0006-0.0016)	0.0035 (0.0024-0.0064)	0.0679129		5.67669e-09	***	2.156e-05	***	0.63 (0.47-0.76)	0.93 (0.76-0.98)
PA(34:1)	0.0099 (0.0078-0.0121)	0.0103 (0.0076-0.0137)	0.0164 (0.0120-0.0223)	0.462563		0.000596331	***	0.00846755	**	0.57 (0.40-0.72)	0.77 (0.57-0.90)
PA(36:4)	0.0011 (0.0004-0.0021)	0.0013 (0.0007-0.0018)	0.0022 (0.0009-0.0037)	0.68247		0.00941972	**	0.0364797	*	0.54 (0.39-0.69)	0.69 (0.52-0.82)
PA(36:2)	0.0014 (0.0006-0.0022)	0.0009 (0.0005-0.0022)	0.0056 (0.0029-0.0066)	0.888406		8.3009e-07	***	5.53153e-06	***	0.48 (0.32-0.63)	0.88 (0.72-0.96)
PA(36:1)	0.0002 (0.0001-0.0003)	0.0004 (0.0002-0.0008)	0.0007 (0.0003-0.0023)	0.00656569	**	3.06635e-06	***	0.0253259	*	0.70 (0.54-0.82)	0.86 (0.72-0.94)
PA(38:4)	0.0010 (0.0005-0.0013)	0.0027 (0.0020-0.0038)	0.0034 (0.0020-0.0063)	7.19906e-05	***	1.72723e-05	***	0.526437		0.84 (0.69-0.92)	0.80 (0.60-0.91)
PA(40:6)	0.0004 (0.0002-0.0009)	0.0022 (0.0015-0.0038)	0.0009 (0.0004-0.0037)	0.000123589	***	0.0134873	*	0.250704		0.81 (0.66-0.91)	0.69 (0.50-0.83)
LPC(16:0)	0.0046 (0.0020-0.0085)	0.0040 (0.0028-0.0098)	0.0533 (0.0088-0.1315)	0.281978		4.2464e-06	***	0.000423115	***	0.56 (0.41-0.71)	0.85 (0.69-0.93)
LPC(18:1)	0.0016 (0.0008-0.0045)	0.0024 (0.0015-0.0033)	0.0086 (0.0033-0.0246)	0.171953		3.66518e-06	***	0.000869535	***	0.58 (0.43-0.73)	0.83 (0.68-0.92)
LPC(18:0)	0.0021 (0.0011-0.0051)	0.0023 (0.0013-0.0071)	0.0389 (0.0059-0.0843)	0.450885		1.3293e-06	***	6.11359e-05	***	0.55 (0.40-0.71)	0.87 (0.68-0.95)
LPC(20:4)	0.0001 (0.0000-0.0002)	0.0000 (0.0000-0.0001)	0.0005 (0.0001-0.0022)	0.44629		0.000834677	***	0.000199921	***	0.43 (0.29-0.60)	0.74 (0.56-0.87)
LPE(16:1)	0.0000 (0.0000-0.0000)	0.0001 (0.0000-0.0002)	0.0004 (0.0000-0.0005)	4.13207e-06	***	1.32493e-09	***	0.0351423	*	0.86 (0.73-0.94)	0.86 (0.71-0.95)
LPE(16:0)	0.0000 (0.0000-0.0002)	0.0002 (0.0001-0.0004)	0.0002 (0.0001-0.0004)	0.000987192	***	0.00195686	**	0.986853		0.76 (0.61-0.85)	0.71 (0.54-0.84)
LPE(18:2)	0.0000 (0.0000-0.0000)	0.0001 (0.0001-0.0002)	0.0000 (0.0000-0.0000)	1.45614e-05	***	0.65572		0.000547924	***	0.82 (0.68-0.91)	0.53 (0.39-0.69)
LPE(18:1)	0.0002 (0.0000-0.0007)	0.0000 (0.0000-0.0001)	0.0002 (0.0001-0.0006)	0.00377638	**	0.159995		0.000195536	***	0.29 (0.17-0.43)	0.59 (0.43-0.74)
LPE(18:0)	0.0002 (0.0000-0.0004)	0.0002 (0.0001-0.0006)	0.0081 (0.0010-0.0274)	0.593343		1.75724e-06	***	3.87162e-05	***	0.53 (0.37-0.69)	0.85 (0.70-0.93)
LPE(20:1)	0.0000 (0.0000-0.0001)	0.0000 (0.0000-0.0001)	0.0001 (0.0000-0.0011)	0.30263		0.000156288	***	1.594e-05	***	0.42 (0.29-0.58)	0.76 (0.60-0.87)
LPE(20:0)	0.0000 (0.0000-0.0000)	0.0000 (0.0000-0.0000)	0.0006 (0.0001-0.0060)	0.0610849		4.26235e-09	***	1.99981e-05	***	0.65 (0.51-0.76)	0.87 (0.73-0.95)
LPI(18:1)	0.0008 (0.0005-0.0011)	0.0012 (0.0010-0.0013)	0.0013 (0.0010-0.0015)	0.00117504	**	4.31042e-05	***	0.264064		0.77 (0.62-0.88)	0.78 (0.62-0.90)
LPI(18:0)	0.0000 (0.0000-0.0001)	0.0001 (0.0001-0.0002)	0.0003 (0.0002-0.0007)	0.00197662	**	7.11046e-09	***	0.00143706	**	0.76 (0.61-0.87)	0.88 (0.72-0.96)
SM(32:1:2)	0.0218 (0.0177-0.0243)	0.0259 (0.0200-0.0299)	0.0842 (0.0491-0.1723)	0.0289526	*	1.39245e-09	***	2.30443e-05	***	0.66 (0.51-0.79)	0.91 (0.74-0.98)
SM(33:1:2)	0.0121 (0.0099-0.0136)	0.0119 (0.0093-0.0146)	0.0489 (0.0235-0.1021)	0.475581		1.74615e-08	***	1.26989e-06	***	0.54 (0.38-0.69)	0.90 (0.73-0.98)
SM(34:2:2)	0.0379 (0.0308-0.0425)	0.0403 (0.0334-0.0530)	0.1684 (0.0903-0.2669)	0.231557		1.22665e-08	***	4.91425e-06	***	0.59 (0.44-0.74)	0.91 (0.72-0.98)
SM(34:1:2)	0.4472 (0.3815-0.5492)	0.4892 (0.3705-0.5457)	1.7678 (1.0553-2.8784)	0.825209		3.1907e-08	***	3.88626e-07	***	0.51 (0.37-0.68)	0.91 (0.72-0.98)
SM(34:0:2)	0.0227 (0.0169-0.0270)	0.0210 (0.0172-0.0277)	0.0910 (0.0455-0.1352)	0.689959		1.47093e-07	***	1.75384e-07	***	0.46 (0.31-0.62)	0.90 (0.74-0.97)
SM(36:2:2)	0.0737 (0.0612-0.0973)	0.0831 (0.0724-0.1003)	0.2568 (0.1506-0.3706)	0.23541		2.83351e-09	***	1.34977e-06	***	0.59 (0.43-0.74)	0.92 (0.74-0.98)
SM(36:1:2)	0.3702 (0.3094-0.4637)	0.3856 (0.3193-0.4857)	0.8130 (0.6051-1.0539)	0.211294		1.33403e-09	***	8.78169e-07	***	0.58 (0.44-0.73)	0.93 (0.81-0.98)
SM(36:0:2)	0.0048 (0.0033-0.0059)	0.0045 (0.0036-0.0061)	0.0124 (0.0063-0.0236)	0.594364		1.12892e-07	***	3.52372e-06	***	0.53 (0.38-0.68)	0.89 (0.78-0.96)
SM(38:2:2)	0.0230 (0.0191-0.0260)	0.0255 (0.0219-0.0280)	0.0885 (0.0496-0.1190)	0.352149		2.3935e-08	***	3.52541e-06	***	0.60 (0.44-0.74)	0.90 (0.70-0.99)
SM(38:1:2)	0.0547 (0.0468-0.0601)	0.0598 (0.0518-0.0714)	0.1856 (0.1066-0.3023)	0.0949447		3.57913e-09	***	8.72374e-06	***	0.64 (0.48-0.79)	0.91 (0.72-0.98)
SM(39:1:2)	0.0088 (0.0057-0.0101)	0.0104 (0.0071-0.0131)	0.0458 (0.0147-0.0825)	0.0319197	*	1.82823e-08	***	0.000154356	***	0.68 (0.51-0.81)	0.88 (0.72-0.96)
SM(40:2:2)	0.0591 (0.0455-0.0678)	0.0618 (0.0528-0.0778)	0.2872 (0.1222-0.4952)	0.297362		1.31078e-08	***	3.07178e-06	***	0.59 (0.43-0.74)	0.91 (0.71-0.99)
SM(40:1:2)	0.0594 (0.0473-0.0693)	0.0637 (0.0550-0.0781)	0.2444 (0.1210-0.4471)	0.205683		1.64948e-08	***	7.98521e-06	***	0.62 (0.45-0.75)	0.91 (0.71-0.98)
SM(41:2:2)	0.0214 (0.0155-0.0252)	0.0234 (0.0185-0.0312)	0.1284 (0.0392-0.2035)	0.189259		1.88586e-08	***	1.04763e-05	***	0.61 (0.44-0.75)	0.90 (0.72-0.98)
SM(41:1:2)	0.0193 (0.0139-0.0213)	0.0204 (0.0169-0.0270)	0.0939 (0.0350-0.1628)	0.139463		3.06117e-08	***	2.70759e-05	***	0.62 (0.46-0.76)	0.89 (0.71-0.97)
SM(42:2:2)	0.1978 (0.1638-0.2486)	0.2207 (0.1824-0.2669)	1.0943 (0.4906-1.7637)	0.442056		6.0442e-09	***	6.04981e-07	***	0.57 (0.42-0.72)	0.92 (0.74-0.98)
SM(42:1:2)	0.0419 (0.0324-0.0513)	0.0468 (0.0417-0.0577)	0.1619 (0.0911-0.2898)	0.199367		1.79677e-08	***	9.11316e-06	***	0.61 (0.46-0.75)	0.91 (0.72-0.98)
HexCer(34:1:2)	0.0005 (0.0003-0.0008)	0.0023 (0.0012-0.0036)	0.0062 (0.0024-0.0158)	1.85158e-06	***	2.14956e-11	***	0.00555742	**	0.87 (0.72-0.94)	0.93 (0.73-0.98)
HexCer(36:2:2)	0.0007 (0.0003-0.0011)	0.0013 (0.0006-0.0021)	0.0108 (0.0042-0.0249)	0.0495753	*	4.13271e-09	***	2.64176e-05	***	0.66 (0.49-0.79)	0.91 (0.76-0.97)
HexCer(36:1:2)	0.0067 (0.0044-0.0080)	0.0119 (0.0092-0.0155)	0.0226 (0.0153-0.0476)	3.74081e-06	***	9.9852e-13	***	0.000454635	***	0.85 (0.72-0.93)	0.94 (0.73-0.99)
HexCer(38:2:2)	0.0004 (0.0002-0.0007)	0.0015 (0.0010-0.0020)	0.0029 (0.0011-0.0099)	2.41047e-07	***	1.47595e-09	***	0.137418		0.91 (0.81-0.97)	0.87 (0.69-0.96)
HexCer(38:1:2)	0.0021 (0.0017-0.0036)	0.0122 (0.0074-0.0163)	0.0101 (0.0064-0.0213)	4.00265e-08	***	3.55952e-08	***	0.674462		0.90 (0.78-0.96)	0.88 (0.76-0.95)
HexCer(40:2:2)	0.0023 (0.0013-0.0049)	0.0075 (0.0057-0.0101)	0.0048 (0.0000-0.0240)	0.00703252	**	0.193077		0.241008		0.77 (0.62-0.88)	0.55 (0.33-0.75)
HexCer(40:1:2)	0.0067 (0.0053-0.0093)	0.0172 (0.0140-0.0205)	0.0238 (0.0150-0.0528)	2.48321e-07	***	1.58503e-09	***	0.139805		0.92 (0.79-0.98)	0.89 (0.70-0.96)
HexCer(41:2:2)	0.0032 (0.0018-0.0046)	0.0112 (0.0067-0.0187)	0.0174 (0.0073-0.0440)	2.0794e-06	***	7.98487e-10	***	0.0388584	*	0.86 (0.72-0.93)	0.91 (0.79-0.97)
HexCer(41:1:2)	0.0037 (0.0024-0.0051)	0.0136 (0.0082-0.0179)	0.0208 (0.0092-0.0443)	1.53159e-06	***	6.37543e-09	***	0.117975		0.89 (0.76-0.95)	0.89 (0.69-0.96)
HexCer(40:1:3)	0.0042 (0.0020-0.0066)	0.0068 (0.0044-0.0087)	0.0156 (0.0055-0.0370)	0.0154119	*	4.37752e-06	***	0.0157216	*	0.69 (0.54-0.81)	0.82 (0.63-0.92)
HexCer(42:3:2)	0.0201 (0.0148-0.0264)	0.0299 (0.0263-0.0398)	0.0583 (0.0445-0.1327)	4.68855e-05	***	3.28845e-12	***	0.000148514	***	0.80 (0.65-0.90)	0.96 (0.87-0.99)
HexCer(42:2:2)	0.0467 (0.0383-0.0533)	0.0536 (0.0445-0.0647)	0.1531 (0.0749-0.3173)	0.05023		7.65239e-09	***	4.2551e-05	***	0.65 (0.49-0.79)	0.91 (0.76-0.97)
HexCer(42:1:2)	0.0261 (0.0203-0.0313)	0.0335 (0.0268-0.0396)	0.0921 (0.0420-0.1930)	0.00651674	**	2.10346e-09	***	0.000187512	***	0.71 (0.57-0.84)	0.90 (0.76-0.97)
HexCer(41:1:3)	0.0005 (0.0002-0.0011)	0.0019 (0.0012-0.0032)	0.0009 (0.0005-0.0020)	3.16908e-05	***	0.053488		0.047172	*	0.83 (0.69-0.92)	0.64 (0.46-0.80)
HexCer(43:1:2)	0.0002 (0.0000-0.0004)	0.0010 (0.0001-0.0038)	0.0008 (0.0002-0.0048)	0.0166023	*	0.00461019	**	0.552037		0.72 (0.55-0.86)	0.73 (0.53-0.87)
HexCer(42:1:3)	0.0092 (0.0060-0.0136)	0.0135 (0.0106-0.0159)	0.0324 (0.0180-0.0545)	0.00711956	**	1.29534e-09	***	0.00011809	***	0.70 (0.55-0.82)	0.91 (0.78-0.97)
GM3(34:1:2)	0.0009 (0.0005-0.0017)	0.0006 (0.0004-0.0008)	0.0041 (0.0017-0.0070)	0.0532497		2.75167e-05	***	1.11981e-07	***	0.33 (0.20-0.48)	0.82 (0.65-0.92)
GM3(36:1:2)	0.0002 (0.0001-0.0004)	0.0006 (0.0004-0.0009)	0.0011 (0.0007-0.0019)	4.86011e-06	***	9.15304e-11	***	0.00726922	**	0.84 (0.71-0.92)	0.92 (0.81-0.97)
GM3(40:1:2)	0.0001 (0.0001-0.0003)	0.0001 (0.0001-0.0002)	0.0015 (0.0005-0.0023)	0.756115		9.196e-08	***	1.37566e-06	***	0.50 (0.35-0.65)	0.88 (0.74-0.95)
GM3(42:2:2)	0.0037 (0.0026-0.0054)	0.0029 (0.0023-0.0041)	0.0082 (0.0045-0.0097)	0.0591965		0.000751797	***	4.64812e-06	***	0.36 (0.23-0.52)	0.76 (0.58-0.87)
GM3(42:1:2)	0.0001 (0.0000-0.0007)	0.0002 (0.0000-0.0004)	0.0005 (0.0002-0.0011)	0.522981		0.00170661	**	0.000583602	***	0.45 (0.30-0.60)	0.74 (0.59-0.86)
Sulf(36:2:2)	0.0026 (0.0019-0.0034)	0.0027 (0.0022-0.0034)	0.0111 (0.0055-0.0298)	0.417303		2.93833e-07	***	2.03776e-05	***	0.56 (0.40-0.72)	0.87 (0.67-0.96)
Sulf(36:1:2)	0.0050 (0.0040-0.0055)	0.0045 (0.0036-0.0053)	0.0099 (0.0071-0.0178)	0.712959		4.82884e-06	***	5.03968e-06	***	0.45 (0.31-0.62)	0.85 (0.66-0.94)
Sulf(36:0:2)	0.0015 (0.0008-0.0020)	0.0018 (0.0014-0.0022)	0.0043 (0.0026-0.0071)	0.0859827		4.6404e-09	***	1.26912e-05	***	0.63 (0.48-0.77)	0.91 (0.77-0.97)
Sulf(40:2:2)	0.0028 (0.0021-0.0038)	0.0032 (0.0026-0.0037)	0.0087 (0.0056-0.0209)	0.236891		1.66274e-07	***	4.19729e-05	***	0.59 (0.43-0.73)	0.88 (0.70-0.96)
Sulf(40:1:2)	0.0014 (0.0009-0.0018)	0.0018 (0.0011-0.0024)	0.0051 (0.0031-0.0122)	0.0642044		7.71413e-08	***	0.000186558	***	0.66 (0.50-0.79)	0.88 (0.70-0.96)
Sulf(41:2:2)	0.0023 (0.0016-0.0031)	0.0029 (0.0021-0.0037)	0.0079 (0.0054-0.0192)	0.170512		1.68017e-08	***	1.15401e-05	***	0.61 (0.45-0.75)	0.90 (0.75-0.97)
Sulf(41:1:2)	0.0009 (0.0005-0.0014)	0.0012 (0.0008-0.0018)	0.0046 (0.0025-0.0097)	0.0433595	*	2.21632e-09	***	1.92879e-05	***	0.64 (0.50-0.78)	0.91 (0.77-0.97)
Sulf(40:1:3)	0.0008 (0.0004-0.0012)	0.0010 (0.0006-0.0014)	0.0029 (0.0018-0.0051)	0.0304388	*	9.27862e-10	***	1.55145e-05	***	0.65 (0.49-0.78)	0.92 (0.77-0.98)
Sulf(42:2:2)	0.0287 (0.0232-0.0377)	0.0312 (0.0225-0.0423)	0.0935 (0.0565-0.2642)	0.68775		1.02516e-06	***	1.58305e-05	***	0.53 (0.38-0.69)	0.86 (0.68-0.96)
Sulf(42:1:2)	0.0060 (0.0048-0.0074)	0.0067 (0.0048-0.0092)	0.0163 (0.0097-0.0368)	0.398958		5.22587e-07	***	3.68858e-05	***	0.58 (0.42-0.74)	0.87 (0.70-0.95)
Sulf(42:2:3)	0.0047 (0.0034-0.0053)	0.0041 (0.0030-0.0046)	0.0085 (0.0062-0.0149)	0.477833		2.96499e-06	***	9.87901e-07	***	0.41 (0.27-0.57)	0.86 (0.68-0.95)
Sulf(42:1:3)	0.0011 (0.0007-0.0017)	0.0015 (0.0008-0.0018)	0.0036 (0.0025-0.0057)	0.274587		3.65087e-08	***	8.75398e-06	***	0.57 (0.41-0.71)	0.90 (0.77-0.97)
Cer(34:1:2)	0.0010 (0.0007-0.0012)	0.0013 (0.0011-0.0015)	0.0046 (0.0025-0.0083)	0.00330511	**	3.48461e-10	***	9.84019e-05	***	0.74 (0.59-0.86)	0.91 (0.75-0.98)
Cer(36:2:2)	0.0001 (0.0000-0.0002)	0.0002 (0.0001-0.0003)	0.0006 (0.0003-0.0010)	0.031663	*	2.38688e-09	***	3.15232e-05	***	0.66 (0.51-0.80)	0.91 (0.78-0.97)
Cer(36:1:2)	0.0026 (0.0021-0.0034)	0.0029 (0.0024-0.0037)	0.0053 (0.0041-0.0075)	0.241333		1.01818e-07	***	2.69435e-05	***	0.59 (0.43-0.74)	0.88 (0.73-0.95)
Cer(38:1:2)	0.0002 (0.0001-0.0003)	0.0004 (0.0003-0.0005)	0.0015 (0.0006-0.0029)	8.0489e-05	***	1.79291e-10	***	0.00161848	**	0.81 (0.68-0.89)	0.89 (0.76-0.96)
Cer(40:2:2)	0.0000 (0.0000-0.0001)	0.0000 (0.0000-0.0001)	0.0012 (0.0000-0.0025)	0.503903		2.30037e-05	***	0.000513782	***	0.55 (0.40-0.69)	0.80 (0.61-0.92)
Cer(40:1:2)	0.0003 (0.0002-0.0005)	0.0007 (0.0004-0.0010)	0.0044 (0.0020-0.0082)	0.000586273	***	7.18227e-11	***	0.000161938	***	0.77 (0.63-0.88)	0.92 (0.81-0.98)
Cer(41:1:2)	0.0001 (0.0000-0.0002)	0.0002 (0.0001-0.0004)	0.0034 (0.0010-0.0058)	0.00458094	**	3.72206e-09	***	0.000411821	***	0.73 (0.58-0.84)	0.88 (0.72-0.96)
Cer(42:2:2)	0.0011 (0.0007-0.0015)	0.0012 (0.0008-0.0017)	0.0114 (0.0036-0.0202)	0.396673		1.03407e-08	***	1.2777e-06	***	0.57 (0.40-0.71)	0.91 (0.78-0.97)
Cer(42:1:2)	0.0009 (0.0005-0.0017)	0.0013 (0.0011-0.0018)	0.0107 (0.0041-0.0201)	0.0197822	*	9.59871e-09	***	0.000169424	***	0.66 (0.52-0.80)	0.89 (0.75-0.96)
DG(32:1)	0.0002 (0.0001-0.0006)	0.0016 (0.0011-0.0024)	0.0015 (0.0005-0.0025)	2.12071e-05	***	0.00124295	**	0.419831		0.85 (0.71-0.94)	0.73 (0.55-0.87)
DG(32:0)	0.0057 (0.0039-0.0071)	0.0081 (0.0076-0.0112)	0.0111 (0.0086-0.0220)	5.88672e-05	***	3.62316e-08	***	0.0454641	*	0.82 (0.67-0.91)	0.87 (0.71-0.95)
DG(34:3)	0.0010 (0.0004-0.0020)	0.0006 (0.0004-0.0009)	0.0014 (0.0007-0.0061)	0.0802606		0.0598699		0.00138947	**	0.33 (0.21-0.48)	0.64 (0.46-0.79)
DG(34:2)	0.0000 (0.0000-0.0001)	0.0004 (0.0000-0.0009)	0.0007 (0.0001-0.0058)	0.00947279	**	0.000289225	***	0.220055		0.72 (0.56-0.84)	0.76 (0.61-0.88)
DG(34:1)	0.0037 (0.0026-0.0093)	0.0120 (0.0085-0.0164)	0.0296 (0.0121-0.1440)	6.51035e-05	***	2.31562e-09	***	0.00940811	**	0.80 (0.66-0.90)	0.89 (0.77-0.96)
DG(34:0)	0.0144 (0.0099-0.0230)	0.0221 (0.0202-0.0255)	0.0321 (0.0221-0.0644)	0.00353617	**	1.99596e-05	***	0.106142		0.75 (0.59-0.86)	0.78 (0.61-0.89)
DG(36:4)	0.0011 (0.0007-0.0020)	0.0028 (0.0020-0.0041)	0.0106 (0.0029-0.0298)	0.00103115	**	3.2286e-07	***	0.0259603	*	0.79 (0.64-0.89)	0.83 (0.66-0.93)
DG(36:3)	0.0010 (0.0006-0.0059)	0.0056 (0.0027-0.0103)	0.0234 (0.0022-0.1155)	0.00502269	**	1.06596e-06	***	0.0166109	*	0.72 (0.57-0.84)	0.83 (0.69-0.92)
DG(36:2)	0.0030 (0.0016-0.0111)	0.0096 (0.0068-0.0159)	0.0281 (0.0134-0.1659)	0.00920064	**	7.52315e-07	***	0.00810487	**	0.73 (0.56-0.85)	0.84 (0.70-0.93)
DG(36:1)	0.0148 (0.0096-0.0246)	0.0224 (0.0204-0.0418)	0.0373 (0.0157-0.0703)	0.00210699	**	0.00309753	**	0.931832		0.75 (0.60-0.85)	0.71 (0.53-0.84)
DG(36:0)	0.0050 (0.0002-0.0154)	0.0190 (0.0134-0.0244)	0.0000 (0.0000-0.0178)	0.0236186	*	0.237642		0.00260207	**	0.71 (0.55-0.83)	0.41 (0.25-0.58)
DG(38:4)	0.0002 (0.0001-0.0004)	0.0003 (0.0001-0.0005)	0.0011 (0.0003-0.0060)	0.847178		0.000843537	***	0.00291907	**	0.52 (0.37-0.68)	0.74 (0.54-0.89)
TG(44:1)	0.0009 (0.0004-0.0029)	0.0081 (0.0048-0.0105)	0.0035 (0.0011-0.0072)	3.00753e-08	***	0.0260543	*	0.00169213	**	0.90 (0.79-0.96)	0.69 (0.50-0.83)
TG(44:0)	0.0024 (0.0013-0.0039)	0.0100 (0.0083-0.0145)	0.0074 (0.0031-0.0105)	2.98258e-09	***	0.00196817	**	0.00552451	**	0.96 (0.88-0.99)	0.73 (0.52-0.86)
TG(46:2)	0.0000 (0.0000-0.0045)	0.0110 (0.0043-0.0135)	0.0038 (0.0018-0.0133)	4.79596e-07	***	0.000164898	***	0.279889		0.85 (0.73-0.93)	0.79 (0.64-0.90)
TG(46:1)	0.0061 (0.0037-0.0136)	0.0209 (0.0122-0.0266)	0.0164 (0.0114-0.0275)	3.07187e-06	***	0.000375659	***	0.367007		0.85 (0.73-0.93)	0.75 (0.59-0.87)
TG(46:0)	0.0048 (0.0022-0.0077)	0.0133 (0.0111-0.0178)	0.0110 (0.0061-0.0150)	7.16836e-07	***	0.00358352	**	0.0615651		0.88 (0.76-0.95)	0.74 (0.56-0.86)
TG(48:3)	0.0036 (0.0007-0.0100)	0.0102 (0.0064-0.0171)	0.0103 (0.0033-0.0139)	0.000436271	***	0.0171062	*	0.359614		0.75 (0.61-0.86)	0.68 (0.52-0.82)
TG(48:2)	0.0130 (0.0071-0.0356)	0.0309 (0.0186-0.0515)	0.0356 (0.0216-0.0523)	0.0020538	**	0.00258631	**	0.892939		0.72 (0.58-0.84)	0.73 (0.58-0.85)
TG(48:1)	0.0165 (0.0090-0.0431)	0.0352 (0.0224-0.0547)	0.0468 (0.0282-0.0675)	0.00631936	**	0.00224162	**	0.609361		0.70 (0.56-0.83)	0.73 (0.58-0.85)
TG(48:0)	0.0089 (0.0050-0.0136)	0.0192 (0.0152-0.0249)	0.0187 (0.0142-0.0273)	1.37063e-05	***	0.000131217	***	0.779861		0.82 (0.69-0.91)	0.78 (0.63-0.89)
TG(50:4)	0.0049 (0.0014-0.0105)	0.0085 (0.0046-0.0148)	0.0103 (0.0044-0.0186)	0.0342966	*	0.0125153	*	0.607802		0.65 (0.50-0.78)	0.68 (0.53-0.82)
TG(50:3)	0.0000 (0.0000-0.0503)	0.0332 (0.0000-0.0658)	0.0638 (0.0200-0.0906)	0.520497		0.0142283	*	0.0789437		0.57 (0.42-0.71)	0.71 (0.56-0.84)
TG(50:2)	0.0531 (0.0215-0.1475)	0.0918 (0.0473-0.1585)	0.1927 (0.0927-0.2984)	0.120837		0.00263932	**	0.127726		0.62 (0.46-0.75)	0.73 (0.57-0.85)
TG(50:1)	0.0371 (0.0201-0.1154)	0.0690 (0.0416-0.0915)	0.1467 (0.0866-0.2607)	0.0846903		0.000678692	***	0.0772206		0.63 (0.48-0.76)	0.75 (0.60-0.86)
TG(50:0)	0.0024 (0.0013-0.0046)	0.0092 (0.0081-0.0119)	0.0056 (0.0045-0.0096)	6.42024e-08	***	0.0007897	***	0.0545639		0.89 (0.76-0.95)	0.77 (0.60-0.88)
TG(52:5)	0.0046 (0.0010-0.0141)	0.0081 (0.0041-0.0169)	0.0135 (0.0076-0.0298)	0.174479		0.00213256	**	0.0794269		0.60 (0.45-0.74)	0.73 (0.58-0.85)
TG(52:4)	0.0428 (0.0161-0.1006)	0.0619 (0.0394-0.1227)	0.0887 (0.0528-0.2004)	0.153199		0.00314152	**	0.114904		0.61 (0.45-0.74)	0.72 (0.57-0.84)
TG(52:3)	0.1274 (0.0496-0.2881)	0.1928 (0.1027-0.3446)	0.3746 (0.1894-0.7627)	0.274419		0.00181755	**	0.0427342	*	0.58 (0.43-0.72)	0.73 (0.58-0.85)
TG(52:2)	0.1213 (0.0610-0.3310)	0.1941 (0.0843-0.2918)	0.5097 (0.2279-0.8386)	0.274426		0.00136478	**	0.0349613	*	0.57 (0.42-0.71)	0.74 (0.58-0.86)
TG(52:1)	0.0093 (0.0060-0.0239)	0.0218 (0.0157-0.0271)	0.0345 (0.0174-0.0450)	0.00713397	**	0.000710749	***	0.374609		0.71 (0.57-0.84)	0.74 (0.59-0.86)
TG(54:6)	0.0093 (0.0058-0.0204)	0.0227 (0.0124-0.0310)	0.0350 (0.0149-0.0530)	0.0050401	**	4.07914e-05	***	0.122874		0.73 (0.58-0.84)	0.79 (0.65-0.89)
TG(54:5)	0.0243 (0.0136-0.0634)	0.0500 (0.0314-0.0756)	0.0773 (0.0298-0.1194)	0.07296		0.00711006	**	0.319024		0.66 (0.49-0.78)	0.71 (0.53-0.84)
TG(54:4)	0.0482 (0.0225-0.1188)	0.0862 (0.0437-0.1368)	0.1217 (0.0665-0.2153)	0.164432		0.00748217	**	0.182373		0.61 (0.45-0.74)	0.70 (0.54-0.82)
TG(54:3)	0.0648 (0.0257-0.1953)	0.0905 (0.0456-0.1766)	0.1843 (0.0796-0.2979)	0.0990537		0.00365124	**	0.18105		0.62 (0.46-0.75)	0.72 (0.56-0.83)
TG(54:2)	0.0159 (0.0065-0.0342)	0.0210 (0.0123-0.0326)	0.0467 (0.0232-0.0688)	0.119218		0.00254168	**	0.12635		0.61 (0.45-0.74)	0.73 (0.57-0.84)
TG(54:1)	0.0016 (0.0007-0.0035)	0.0065 (0.0046-0.0079)	0.0035 (0.0019-0.0059)	1.94046e-06	***	0.0515355		0.0100859	*	0.84 (0.70-0.93)	0.67 (0.51-0.81)
TG(56:7)	0.0022 (0.0005-0.0067)	0.0033 (0.0011-0.0065)	0.0143 (0.0059-0.0458)	0.545499		5.04443e-05	***	0.000821654	***	0.55 (0.39-0.69)	0.81 (0.67-0.90)
TG(56:6)	0.0045 (0.0016-0.0084)	0.0057 (0.0017-0.0085)	0.0190 (0.0079-0.0484)	0.565229		5.31492e-05	***	0.000790052	***	0.53 (0.38-0.68)	0.80 (0.64-0.90)
TG(56:5)	0.0040 (0.0012-0.0085)	0.0052 (0.0019-0.0081)	0.0209 (0.0071-0.0327)	0.717214		0.000437531	***	0.00258926	**	0.53 (0.37-0.67)	0.76 (0.61-0.87)
TG(56:4)	0.0010 (0.0001-0.0052)	0.0023 (0.0005-0.0051)	0.0048 (0.0022-0.0108)	0.267076		0.00715244	**	0.111745		0.59 (0.43-0.73)	0.71 (0.55-0.83)
CE(16:1)	0.1284 (0.1104-0.1682)	0.1549 (0.1263-0.1955)	0.6777 (0.3430-0.7776)	0.201701		7.85148e-09	***	4.42102e-06	***	0.61 (0.45-0.75)	0.90 (0.73-0.97)
CE(16:0)	0.4524 (0.3921-0.5740)	0.4817 (0.4345-0.6220)	1.5811 (1.0075-2.0916)	0.291913		3.83325e-09	***	1.10352e-06	***	0.58 (0.43-0.74)	0.91 (0.74-0.98)
CE(18:3)	0.0368 (0.0174-0.0516)	0.0487 (0.0231-0.0595)	0.2166 (0.1062-0.3059)	0.140763		5.42087e-08	***	4.25518e-05	***	0.61 (0.45-0.75)	0.88 (0.73-0.96)
CE(18:2)	1.8391 (1.3975-2.2296)	2.4262 (1.7564-3.2515)	9.6975 (5.2343-15.8272)	0.0678954		6.5339e-09	***	2.41835e-05	***	0.66 (0.49-0.79)	0.92 (0.71-0.98)
CE(18:1)	1.2104 (1.0005-1.5169)	1.4289 (1.2300-1.7410)	3.9793 (2.0349-5.1460)	0.198784		9.70791e-07	***	0.00024216	***	0.62 (0.46-0.77)	0.87 (0.67-0.96)
CE(20:5)	0.0136 (0.0053-0.0190)	0.0170 (0.0122-0.0276)	0.1076 (0.0554-0.2175)	0.29323		1.04817e-06	***	0.000126359	***	0.61 (0.44-0.75)	0.85 (0.70-0.95)
CE(20:4)	0.6821 (0.4899-0.8562)	0.7970 (0.6550-1.1554)	3.6883 (2.1461-6.9003)	0.105664		3.5789e-09	***	7.30991e-06	***	0.64 (0.47-0.78)	0.92 (0.70-0.98)
CE(20:3)	0.0388 (0.0318-0.0554)	0.0580 (0.0289-0.0711)	0.2853 (0.1513-0.5536)	0.423002		5.33613e-08	***	4.54907e-06	***	0.60 (0.43-0.75)	0.91 (0.70-0.98)
CE(22:6)	0.0348 (0.0013-0.0455)	0.0003 (0.0000-0.0198)	0.2355 (0.0945-0.3665)	0.0122512	*	2.04547e-05	***	9.20048e-09	***	0.29 (0.15-0.44)	0.83 (0.61-0.95)
Lipid classes
PC	5.5462 (4.9486-6.9780)	6.5167 (5.4434-7.2980)	18.7348 (11.9922-27.8970)	0.185694		4.35366e-09	***	3.14029e-06	***	0.60 (0.45-0.75)	0.91 (0.73-0.98)
PC-O	0.3341 (0.2825-0.4269)	0.3632 (0.2949-0.4798)	1.7244 (0.8674-3.4011)	0.301599		9.57258e-10	***	3.03948e-07	***	0.59 (0.43-0.73)	0.93 (0.74-0.99)
PE	0.1627 (0.1199-0.2090)	0.1561 (0.1312-0.2128)	0.4188 (0.2859-0.5577)	0.48432		2.8754e-07	***	1.38815e-05	***	0.53 (0.38-0.69)	0.87 (0.71-0.96)
PE-P	0.3815 (0.2551-0.5212)	0.3568 (0.3014-0.5135)	1.0228 (0.6277-1.4794)	0.744239		4.66214e-07	***	6.15574e-06	***	0.52 (0.37-0.67)	0.87 (0.71-0.95)
PI	0.1742 (0.1358-0.2171)	0.1906 (0.1457-0.2442)	0.8932 (0.3931-1.1749)	0.460338		3.63998e-08	***	2.63318e-06	***	0.55 (0.39-0.70)	0.90 (0.72-0.98)
PS	0.0179 (0.0147-0.0223)	0.0234 (0.0201-0.0290)	0.0327 (0.0288-0.0448)	0.00131642	**	7.38596e-08	***	0.00917287	**	0.76 (0.62-0.87)	0.89 (0.69-0.97)
PG	0.0028 (0.0022-0.0041)	0.0033 (0.0027-0.0045)	0.0065 (0.0042-0.0090)	0.444186		8.65649e-06	***	0.000303272	***	0.59 (0.43-0.73)	0.84 (0.68-0.93)
PA	0.0147 (0.0118-0.0199)	0.0213 (0.0166-0.0240)	0.0377 (0.0274-0.0527)	0.0210738	*	1.05811e-07	***	0.000935965	***	0.69 (0.53-0.83)	0.90 (0.72-0.97)
LPC	0.0104 (0.0046-0.0185)	0.0081 (0.0053-0.0211)	0.1054 (0.0171-0.2565)	0.331608		4.01061e-06	***	0.000296586	***	0.56 (0.41-0.71)	0.84 (0.68-0.93)
LPE	0.0009 (0.0003-0.0012)	0.0009 (0.0006-0.0013)	0.0098 (0.0017-0.0381)	0.256624		3.07477e-07	***	5.97859e-05	***	0.57 (0.41-0.71)	0.87 (0.72-0.94)
LPI	0.0009 (0.0005-0.0012)	0.0013 (0.0010-0.0014)	0.0016 (0.0013-0.0020)	0.000588853	***	2.05294e-08	***	0.0076139	**	0.77 (0.61-0.87)	0.88 (0.73-0.95)
SM	1.5008 (1.2328-1.7839)	1.6294 (1.3508-1.9085)	5.6109 (3.5731-9.0449)	0.356364		4.51132e-09	***	8.02245e-07	***	0.57 (0.41-0.72)	0.92 (0.75-0.98)
HexCer	0.1373 (0.1096-0.1695)	0.2234 (0.1825-0.2842)	0.4788 (0.2635-1.0423)	6.06923e-06	***	3.00149e-12	***	0.000687793	***	0.84 (0.70-0.92)	0.94 (0.84-0.98)
GM3	0.0056 (0.0039-0.0074)	0.0044 (0.0038-0.0059)	0.0149 (0.0076-0.0216)	0.184282		1.09259e-05	***	3.97607e-07	***	0.39 (0.25-0.54)	0.83 (0.67-0.92)
Sulf	0.0576 (0.0483-0.0747)	0.0609 (0.0486-0.0800)	0.1733 (0.1188-0.4558)	0.564657		2.98624e-07	***	9.54767e-06	***	0.54 (0.39-0.70)	0.88 (0.69-0.97)
Cer	0.0066 (0.0050-0.0087)	0.0088 (0.0071-0.0109)	0.0431 (0.0209-0.0729)	0.0118505	*	6.43671e-10	***	3.83373e-05	***	0.69 (0.55-0.82)	0.91 (0.77-0.97)
DG	0.0704 (0.0403-0.0903)	0.1252 (0.0983-0.1543)	0.1927 (0.1082-0.6077)	7.80536e-05	***	1.57056e-08	***	0.0249073	*	0.81 (0.67-0.91)	0.87 (0.74-0.94)
TG	0.6107 (0.3063-1.6584)	1.2408 (0.6383-1.7579)	2.1900 (1.2088-3.6510)	0.0832661		0.00140996	**	0.12064		0.63 (0.48-0.77)	0.73 (0.58-0.85)
CE	4.3409 (3.8381-5.5077)	5.4046 (4.4251-7.1670)	22.5352 (12.4927-32.4962)	0.11823		2.37005e-09	***	4.2712e-06	***	0.65 (0.49-0.78)	0.92 (0.72-0.98)
Polar lipids	8.2897 (7.4380-10.5139)	9.4876 (8.0807-11.2906)	30.2548 (18.5444-46.4793)	0.165597		2.5186e-09	***	2.44797e-06	***	0.61 (0.46-0.75)	0.92 (0.74-0.98)
Total lipids	14.6538 (11.9146-17.1889)	16.6852 (14.1515-19.5390)	57.5330 (33.2767-79.7121)	0.0634533		2.15437e-09	***	1.07978e-05	***	0.64 (0.49-0.78)	0.91 (0.73-0.98)
Data are given as median (interquartile range).
Significance was determined by Van der Waerden post-hoc tests and accepted for P < 0.05 and q < 0.05. ***P < 0.001, **P < 0.01, *P < 0.05.
A equals the area under a receiver operating characteristic curve (AUC); A = 0.5 represents no change, whereas 0 and 1 represent maximal effects, decrease and increase, respectively. 95% confidence intervals are given in parenthesis.
Control, non-demyelinating diseases; MS, multiple sclerosis; GBS, Guillain–Barré syndrome;
PC, diacyl phosphatidylcholine; PC ether, alkyl-acyl (PC-O) or alkenyl-acyl (PC-P) phosphatidylcholine; PE, diacyl phosphatidylethanolamine; PE ether, alkyl-acyl (PC-O) or alkenyl-acyl (PC-P) phosphatidylethanolamine;
PI, phosphatidylinositol; PS, phosphatidylserine; PG, phosphatidylglycerol; PA, phosphatidic acid; LPC, lysophosphatidylcholine; LPE, lysophosphatidylethanolamine; LPI, lysophosphatidylinositol;
SM, sphingomyelin; HexCer, cerebroside; GM3, GM3 ganglioside; Sulf, sulfatide; Cer, ceramide; DG, diglyceride; TG, triglyceride; CE, cholesteryl ester.

## Sheet: S3_Fragmentation
Table S3. Tandem MS2 and MS3 fragmentation parameters and result list
Fragmentation parameters
Lipid Class	Ion format	MSn	Activation type and normalised energy	Class-specific fragment	Species-specific fragment
PC	[M+Cl]−	MS3	CID30 & HCD25	NL 50 (in MS2)	fatty acyl carboxylate anion, loss of neutral fatty acid, loss of neutral ketene
PE	[M−H]−	MS2	HCD25	PIS 196
PI	[M−H]−	MS2	HCD30	PIS 241
PS	[M−H]−	MS3	CID30 & HCD25	NL 87 (in MS2)
Lipid species
sum formula	resolved structure*
PC(30:0)	14:0/16:0
PC(32:1)	16:0/16:1
PC(32:0)	16:0/16:0
PC(34:2)	16:0/18:2
PC(34:1)	16:0/18:1
PC(36:4)	16:0/20:4
PC(36:3)	16:0/20:3, 18:1/18:2
PC(36:2)	18:0/18:2
PC(36:1)	18:0/18:1
PC(38:6)	16:0/22:6
PC(38:5)	18:1/20:4, 16:0/22:5
PC(38:4)	18:0/20:4
PC(38:3)	18:0/20:3
PC(40:6)	18:0/22:6
PC-P(32:0)	P-16:0/16:0
PC-O(32:0)	O-16:0/16:0
PC-P(34:1)	P-16:0/18:1
PC-O(34:1)	O-16:0/18:1
PC-P(36:4)	P-16:0/20:4
PC-O(36:4)	O-16:0/20:4
PC-P(38:4)	P-18:0/20:4
PC-O(38:4)	O-18:0/20:4
PE(34:1)	16:0/18:1
PE(34:0)	16:0/18:0
PE(36:4)	16:0/20:4
PE(36:2)	18:0/18:2
PE(36:1)	18:0/18:1
PE(38:6)	16:0/22:6
PE(38:5)	18:1/20:4, 16:0/22:5
PE(38:4)	18:0/20:4, 16:0/22:4
PE(40:6)	18:0/22:6
PE(40:5)	18:0/22:5
PE-P(34:1)	P-16:0/18:1
PE-P(36:4)	P-16:0/20:4
PE-P(36:2)	P-18:0/18:2
PE-P(36:1)	P-18:0/18:1
PE-P(38:6)	P-16:0/22:6
PE-P(38:5)	P-16:0/22:5
PE-P(38:4)	P-18:0/20:4, P-16:0/22:4
PE-O(40:6)	O-18:0/22:6)
PE-P(40:6)	P-18:0/22:6
PE-P(40:5)	P-18:0/22:5
PE-P(40:4)	P-18:0/22:4
PI(34:2)	16:0/18:2
PI(34:1)	16:0/18:1
PI(36:4)	16:0/20:4
PI(36:2)	18:0/18:2, di18:1
PI(36:1)	18:0/18:1
PI(38:6)	18:0/22:6
PI(38:5)	18:1/20:4
PI(38:4)	18:0/20:4
PI(38:3)	18:0/20:3
PI(40:6)	18:0/22:6
PS(36:2)	18:0/18:2, di18:1
PS(36:1)	18:0/18:1
PS(36:0)	di18:0
PS(38:4)	18:0/20:4
PS(40:6)	18:0/22:6
PS(40:4)	18:0/22:4
*Major species are listed.
PC, diacyl phosphatidylcholine; PC-O, alkyl-acyl phosphatidylcholine; PC-P, alkenyl-acyl phosphatidylcholine; PE, diacyl phosphatidylethanolamine; PE-O, alkyl-acyl phosphatidylethanolamine;
PE-P, alkenyl-acyl phosphatidylethanolamine; PI, phosphatidylinositol; PS, phosphatidylserine.

## Sheet: S4_deltaGBS_Contr
Table S4. Differences in lipid content between GBS and control
Lipid classes	nmol/CSF mL(GBS−Control)	Top 10 lipid species	nmol/CSF mL(GBS−Control)
CE	18.1943	CE(18:2)	7.85844
PC	13.1886	PC(34:1)	3.34353
SM	4.11009	CE(20:4)	3.00611
TG	1.57934	CE(18:1)	2.76883
PC ether	1.39025	PC(36:4)	1.46445
PI	0.719083	PC(38:4)	1.40626
PE ether	0.641362	PC(34:2)	1.38977
HexCer	0.341478	SM(34:1:2)	1.32059
DG	0.256055	PC(36:2)	1.29803
PE	0.122272	CE(16:0)	1.12873
Sulf	0.115643
LPC	0.0949676
Cer	0.0365695
PA	0.022985
LPE	0.014854
PS	0.00932019
GM3	0.00895367
PG	0.00370547
LPI	0.000747351
Data were calculated from the median nmol/CSF mL values and listed in descending order.
Control, non-demyelinating diseases; GBS, Guillain–Barré syndrome;
PC, diacyl phosphatidylcholine; PC ether, alkyl-acyl (PC-O) or alkenyl-acyl (PC-P) phosphatidylcholine; PE, diacyl phosphatidylethanolamine; PE ether, alkyl-acyl (PC-O) or alkenyl-acyl (PC-P) phosphatidylethanolamine;
PI, phosphatidylinositol; PS, phosphatidylserine; PG, phosphatidylglycerol; PA, phosphatidic acid; LPC, lysophosphatidylcholine; LPE, lysophosphatidylethanolamine; LPI, lysophosphatidylinositol;
SM, sphingomyelin; HexCer, cerebroside; GM3, GM3 ganglioside; Sulf, sulfatide; Cer, ceramide; DG, diglyceride; TG, triglyceride; CE, cholesteryl ester.

## Sheet: S5_Ratio of GBS to Contr
Table S5. Fold increases in lipid content for GBS compared with the control
Lipid classes	GBS/Control
LPE	11.41
LPC	10.1339
Cer	6.57723
CE	5.19135
PC ether	5.16087
PI	5.12902
Total lipids	3.92615
SM	3.73852
TG	3.58625
HexCer	3.48673
PC	3.37794
Sulf	3.00741
DG	2.73615
PE ether	2.68126
GM3	2.6625
PE	2.57341
PA	2.56252
PG	2.30331
LPI	1.86929
PS	1.83055
Data were calculated from the median nmol/CSF mL values and listed in descending order.
Control, non-demyelinating diseases; GBS, Guillain–Barré syndrome;
PC, diacyl phosphatidylcholine; PC ether, alkyl-acyl (PC-O) or alkenyl-acyl (PC-P) phosphatidylcholine; PE, diacyl phosphatidylethanolamine; PE ether, alkyl-acyl (PC-O) or alkenyl-acyl (PC-P) phosphatidylethanolamine;
PI, phosphatidylinositol; PS, phosphatidylserine; PG, phosphatidylglycerol; PA, phosphatidic acid; LPC, lysophosphatidylcholine; LPE, lysophosphatidylethanolamine; LPI, lysophosphatidylinositol;
SM, sphingomyelin; HexCer, cerebroside; GM3, GM3 ganglioside; Sulf, sulfatide; Cer, ceramide; DG, diglyceride; TG, triglyceride; CE, cholesteryl ester.

## Sheet: S6_Prot_Lipid_Correl
Table S6. Correlation between CSF total protein content and absolute lipid concentrations
	Control (n = 34)			MS (n = 24)			GBS (n = 19)
	Spearman's rho	P value		Spearman's rho	P value		Spearman's rho	P value
PC(30:0)	0.510967	0.00093424	***	0.266681	0.204795		0.663542	0.000388614	***
PC(32:1)	0.441092	0.00620981	**	0.464159	0.0163326	*	0.727128	2.26812e-05	***
PC(32:0)	0.382148	0.021309	*	0.292473	0.161045		0.589585	0.00350256	**
PC(34:3)	0.607983	2.01135e-05	***	0.534322	0.00377043	**	0.864505	5.98822e-12	***
PC(34:2)	0.341084	0.0433605	*	0.75689	1.113e-07	***	0.899534	1.77248e-16	***
PC(34:1)	0.361816	0.0307024	*	0.402798	0.0437284	*	0.682418	0.000188195	***
PC(34:0)	0.281966	0.101773		0.264489	0.208826		0.695054	0.000110178	***
PC(36:5)	0.483	0.00213181	**	0.552688	0.002373	**	0.844211	2.97738e-10	***
PC(36:4)	0.473626	0.00275199	**	0.724271	1.48264e-06	***	0.845167	2.53415e-10	***
PC(36:3)	0.282055	0.101656		0.760652	7.88992e-08	***	0.864048	6.6233e-12	***
PC(36:2)	0.42927	0.00813782	**	0.73847	5.19991e-07	***	0.875501	4.25189e-13	***
PC(36:1)	0.406581	0.0132198	*	0.579931	0.00110564	**	0.781086	5.62796e-07	***
PC(38:6)	0.322907	0.0574817		0.538187	0.0034312	**	0.895659	7.912e-16	***
PC(38:5)	0.441922	0.00609018	**	0.793027	2.43884e-09	***	0.873588	6.96166e-13	***
PC(38:4)	0.472538	0.00283298	**	0.780066	1.1089e-08	***	0.855253	4.06791e-11	***
PC(38:3)	0.485756	0.00197383	**	0.796222	1.63009e-09	***	0.858241	2.25136e-11	***
PC(38:2)	0.656474	1.26383e-06	***	0.68755	1.43098e-05	***	0.871182	1.2678e-12	***
PC(40:7)	0.615577	1.36729e-05	***	0.611302	0.000400525	***	0.848045	1.54112e-10	***
PC(40:6)	0.419617	0.0100561	*	0.656625	6.61824e-05	***	0.867783	2.84956e-12	***
PC(40:5)	0.555509	0.000199484	***	0.778368	1.33477e-08	***	0.872703	8.70284e-13	***
PC(40:4)	0.484419	0.00204917	**	0.683939	1.73801e-05	***	0.875445	4.31544e-13	***
PC-O(32:2)	0.178026	0.313793		0.398722	0.0463272	*	0.700435	8.65261e-05	***
PC-O(32:1)	0.566049	0.000131801	***	0.59954	0.000597342	***	0.764594	2.08242e-06	***
PC-O(32:0)	0.644301	2.72277e-06	***	0.749318	2.15588e-07	***	0.81865	1.18437e-08	***
PC-O(34:3)	0.416785	0.0106844	*	0.42915	0.0294579	*	0.852392	7.00981e-11	***
PC-O(34:2)	0.581869	6.7907e-05	***	0.404486	0.0426837	*	0.729896	1.94457e-05	***
PC-O(34:1)	0.547594	0.000268712	***	0.73363	7.52582e-07	***	0.788805	2.84521e-07	***
PC-O(34:0)	0.27652	0.109141		0.443691	0.023281	*	0.554665	0.00766627	**
PC-O(36:5)	0.436501	0.00690771	**	0.398787	0.0462846	*	0.733017	1.62859e-05	***
PC-O(36:4)	0.474092	0.00271793	**	0.823267	3.01e-11	***	0.875715	4.01998e-13	***
PC-O(36:3)	0.582541	6.59447e-05	***	0.490892	0.00982114	**	0.872835	8.41887e-13	***
PC-O(36:2)	0.650303	1.87763e-06	***	0.594243	0.000709661	***	0.867225	3.24181e-12	***
PC-O(36:1)	0.412314	0.0117413	*	0.704265	5.46844e-06	***	0.856143	3.41946e-11	***
PC-O(38:6)	0.450807	0.0049245	**	0.589524	0.000824254	***	0.823421	6.45377e-09	***
PC-O(38:5)	0.461535	0.00377124	**	0.800268	9.60758e-10	***	0.853055	6.19102e-11	***
PC-O(38:4)	0.543137	0.000316266	***	0.847921	2.30579e-13	***	0.889994	5.83703e-15	***
PC-O(38:3)	0.404628	0.0137569	*	0.729529	1.01884e-06	***	0.656143	0.000505306	***
PE(34:1)	0.489936	0.00175322	**	0.254239	0.228337		0.683038	0.000183496	***
PE(34:0)	0.208888	0.234332		0.106758	0.622693		0.281559	0.240506
PE(36:4)	0.11378	0.523708		0.366172	0.0713485		0.671823	0.000285642	***
PE(36:2)	0.405271	0.0135781	*	0.577014	0.00120565	**	0.907558	5.38545e-18	***
PE(36:1)	0.308505	0.0709549		0.33169	0.107134		0.559947	0.00686476	**
PE(38:6)	0.430155	0.00797809	**	0.266414	0.205284		0.686665	0.000157963	***
PE(38:5)	0.263533	0.128245		0.320074	0.121572		0.761803	2.55267e-06	***
PE(38:4)	0.19873	0.258898		0.465139	0.016046	*	0.821242	8.55017e-09	***
PE(38:3)	0.263666	0.128038		0.581749	0.00104687	**	0.852672	6.65194e-11	***
PE(38:2)	0.203904	0.246191		0.599035	0.000607358	***	0.798042	1.17517e-07	***
PE(38:1)	0.210039	0.231647		0.345672	0.0913856		0.677873	0.000225838	***
PE(40:7)	0.260044	0.133757		-0.00975874	0.964329		0.308794	0.194067
PE(40:6)	0.209066	0.233914		0.104266	0.630925		0.342895	0.144262
PE(40:5)	0.0125198	0.944422		0.0660817	0.761518		-0.483751	0.0270418	*
PE-P(34:1)	0.446218	0.00550083	**	0.383408	0.0571216		0.762275	2.46709e-06	***
PE-P(34:0)	0.159181	0.36933		0.27616	0.18793		0.666507	0.000348672	***
PE-P(36:4)	0.464711	0.00347689	**	0.721047	1.85308e-06	***	0.829002	3.03984e-09	***
PE-P(36:3)	0.297012	0.0833009		0.518711	0.00543051	**	0.938459	1.63024e-27	***
PE-P(36:2)	0.431878	0.00767483	**	0.495109	0.00901687	**	0.835293	1.22434e-09	***
PE-P(36:1)	0.403944	0.0139489	*	0.399454	0.0458523	*	0.809504	3.48491e-08	***
PE-P(38:6)	0.436745	0.00686912	**	0.395997	0.0481278	*	0.710093	5.48341e-05	***
PE-P(38:5)	0.499534	0.00132479	**	0.617264	0.000323964	***	0.849271	1.23973e-10	***
PE-P(38:4)	0.514679	0.000830931	***	0.636918	0.000153108	***	0.786339	3.55688e-07	***
PE-P(40:7)	0.439349	0.0064676	**	0.406127	0.0416873	*	0.687492	0.000152581	***
PE-P(40:6)	0.364173	0.0294707	*	0.219948	0.301496		0.234246	0.335146
PE-P(40:5)	0.441619	0.00613359	**	0.482577	0.011573	*	0.661867	0.00041283	***
PE-P(40:4)	0.246794	0.156205		0.305103	0.14206		0.685566	0.00016536	***
PE-P(40:3)	0.381058	0.0217457	*	0.33972	0.0978768		0.302231	0.204715
PI(34:2)	0.238246	0.171993		0.789396	3.79838e-09	***	0.919624	7.62018e-21	***
PI(34:1)	0.480644	0.00227524	**	0.733421	7.64477e-07	***	0.852228	7.22728e-11	***
PI(36:4)	0.452683	0.00470392	**	0.608773	0.00043738	***	0.877575	2.44888e-13	***
PI(36:3)	0.574043	9.48819e-05	***	0.815496	1.0679e-10	***	0.853167	6.06137e-11	***
PI(36:2)	0.406291	0.0132984	*	0.736099	6.24293e-07	***	0.910213	1.47758e-18	***
PI(36:1)	0.148362	0.403555		0.75412	1.42425e-07	***	0.846153	2.14154e-10	***
PI(38:6)	0.308878	0.0705795		0.594932	0.000694129	***	0.794493	1.66612e-07	***
PI(38:5)	0.506458	0.00107443	**	0.606027	0.000480604	***	0.857955	2.38506e-11	***
PI(38:4)	0.480833	0.00226342	**	0.705469	5.08086e-06	***	0.895621	8.02452e-16	***
PI(38:3)	0.211823	0.227523		0.80267	6.94879e-10	***	0.869176	2.05471e-12	***
PI(40:6)	0.160567	0.365067		0.246389	0.244014		0.791361	2.24526e-07	***
PI(40:5)	0.243907	0.161422		0.45754	0.0183734	*	0.871103	1.29235e-12	***
PS(34:1)	-0.00296033	0.986849		0.300401	0.148944		0.095375	0.701537
PS(36:2)	0.150026	0.398183		-0.20655	0.333348		0.459863	0.0383139	*
PS(36:1)	0.248801	0.152649		0.640164	0.000134208	***	0.725419	2.49046e-05	***
PS(36:0)	0.21533	0.219557		0.483425	0.0113838	*	0.612627	0.00193229	**
PS(38:4)	-0.0433341	0.809167		0.116054	0.592344		0.433182	0.0545472
PS(38:3)	0.111965	0.530436		0.248746	0.23924		0.279439	0.244371
PS(40:6)	-0.00663731	0.97052		-0.375926	0.0630168		-0.704942	7.01975e-05	***
PS(40:4)	-0.232753	0.182693		-0.24297	0.251041		0.20694	0.397512
PG(36:2)	0.225848	0.196765		0.39669	0.0476649	*	0.761061	2.69245e-06	***
PG(36:1)	-0.162851	0.358103		-0.341001	0.0964538		0.3605	0.122116
PG(40:7)	0.00140991	0.993737		-0.420976	0.0334371	*	-0.172748	0.482966
PG(40:6)	0.00688045	0.969441		0.310953	0.133797		0.355096	0.128661
PG(42:10)	0.311429	0.0680448		-0.292114	0.161607		0.274704	0.25313
PG(42:9)	0.0555673	0.756664		-0.0705071	0.746006		0.267991	0.265853
PG(44:12)	0.12323	0.489324		-0.298837	0.151282		0.226201	0.352951
PG(44:11)	0.229497	0.189241		0.268011	0.202373		0.209405	0.391659
PA(34:2)	-0.259118	0.135248		-0.356184	0.0806713		0.731353	1.79101e-05	***
PA(34:1)	-0.0727678	0.684573		-0.0373876	0.863869		-0.00337342	0.989234
PA(36:4)	-0.217875	0.213891		-0.465619	0.015907	*	0.280357	0.242693
PA(36:2)	0.115823	0.51618		0.162918	0.449233		0.461346	0.0375293	*
PA(36:1)	-0.138054	0.437699		0.0186048	0.932045		0.221163	0.364347
PA(38:4)	-0.00139076	0.993822		-0.0669866	0.75834		-0.237336	0.328438
PA(40:6)	-0.270913	0.117119		-0.533761	0.00382191	**	-0.418183	0.065551
LPC(16:0)	0.355524	0.0341886	*	0.882866	6.99587e-18	***	0.890401	5.09115e-15	***
LPC(18:1)	0.510945	0.000934904	***	0.829293	1.04147e-11	***	0.87701	2.85139e-13	***
LPC(18:0)	0.369365	0.0268952	*	0.861738	7.0561e-15	***	0.895328	8.94456e-16	***
LPC(20:4)	0.27309	0.113973		0.665628	4.36415e-05	***	0.770508	1.33083e-06	***
LPE(16:1)	-0.337067	0.0462221	*	0.0647635	0.766155		0.0392154	0.875259
LPE(16:0)	0.073301	0.682376		0.258733	0.219649		0.37109	0.109933
LPE(18:2)	-0.061515	0.731485		0.255532	0.225816		0.195729	0.424662
LPE(18:1)	0.0352584	0.844272		0.189475	0.376533		0.373033	0.107788
LPE(18:0)	-0.122885	0.49056		0.642016	0.000124351	***	0.870781	1.39805e-12	***
LPE(20:1)	0.181958	0.30287		0.23692	0.263773		0.660625	0.000431584	***
LPE(20:0)	-0.00919654	0.959161		0.542013	0.00312037	**	0.874451	5.58353e-13	***
LPI(18:1)	-0.230175	0.187866		-0.141732	0.511747		-0.359497	0.123314
LPI(18:0)	0.0773467	0.665783		0.195187	0.36177		0.471869	0.03229	*
SM(32:1:2)	0.555179	0.000202024	***	0.558956	0.00200775	**	0.881245	8.79982e-14	***
SM(33:1:2)	0.438161	0.00664831	**	0.49964	0.00821239	**	0.866274	4.02841e-12	***
SM(34:2:2)	0.457431	0.00418228	**	0.689605	1.27849e-05	***	0.873937	6.37069e-13	***
SM(34:1:2)	0.591556	4.40645e-05	***	0.765938	4.77557e-08	***	0.870464	1.50945e-12	***
SM(34:0:2)	0.664676	7.29685e-07	***	0.711264	3.536e-06	***	0.869047	2.11874e-12	***
SM(36:2:2)	0.344339	0.0411434	*	0.589019	0.00083738	***	0.851641	8.05768e-11	***
SM(36:1:2)	0.364163	0.0294762	*	0.404335	0.0427766	*	0.685253	0.000167515	***
SM(36:0:2)	0.521733	0.000661494	***	0.361847	0.0752849		0.616166	0.00175244	**
SM(38:2:2)	0.524299	0.000607746	***	0.780452	1.06277e-08	***	0.879014	1.65156e-13	***
SM(38:1:2)	0.466763	0.00329718	**	0.691659	1.14066e-05	***	0.896244	6.3591e-16	***
SM(39:1:2)	0.430149	0.00797926	**	0.662504	5.0553e-05	***	0.869665	1.82917e-12	***
SM(40:2:2)	0.532843	0.000455069	***	0.783395	7.64624e-09	***	0.888928	8.30902e-15	***
SM(40:1:2)	0.589086	4.92997e-05	***	0.831441	7.00518e-12	***	0.876579	3.19908e-13	***
SM(41:2:2)	0.55788	0.000182055	***	0.762861	6.41439e-08	***	0.875648	4.092e-13	***
SM(41:1:2)	0.575793	8.81413e-05	***	0.75167	1.76322e-07	***	0.87916	1.58613e-13	***
SM(42:2:2)	0.523456	0.000624963	***	0.788012	4.47906e-09	***	0.846974	1.85846e-10	***
SM(42:1:2)	0.651031	1.79335e-06	***	0.766932	4.33446e-08	***	0.869094	2.09538e-12	***
HexCer(34:1:2)	-0.0725135	0.685622		-0.0299628	0.89074		0.647451	0.000678277	***
HexCer(36:2:2)	0.177587	0.315026		0.359832	0.0771711		0.783354	4.62901e-07	***
HexCer(36:1:2)	0.190801	0.279157		0.314202	0.129351		0.715365	4.21979e-05	***
HexCer(38:2:2)	0.23777	0.172903		0.582953	0.00100943	**	0.651832	0.000585814	***
HexCer(38:1:2)	-0.407523	0.0129671	*	0.0659533	0.761969		0.322113	0.173516
HexCer(40:2:2)	0.0554734	0.757064		0.1666	0.438767		-0.120773	0.626503
HexCer(40:1:2)	0.120793	0.498086		0.56898	0.00152093	**	0.312435	0.188308
HexCer(41:2:2)	0.132984	0.455026		0.389658	0.0525149		0.589761	0.0034876	**
HexCer(41:1:2)	-0.00863158	0.961668		0.397558	0.0470903	*	0.412682	0.0699487
HexCer(40:1:3)	0.347408	0.0391351	*	0.645637	0.000106878	***	0.403285	0.0779259
HexCer(42:3:2)	0.0648769	0.717365		0.619202	0.00030194	***	0.621763	0.0014959	**
HexCer(42:2:2)	0.396229	0.0162714	*	0.588545	0.000849867	***	0.75544	3.99128e-06	***
HexCer(42:1:2)	0.439578	0.00643315	**	0.44538	0.0226337	*	0.765584	1.93505e-06	***
HexCer(41:1:3)	0.147338	0.40688		-0.0939863	0.665295		-0.156226	0.526946
HexCer(43:1:2)	0.12126	0.496398		-0.0404785	0.852721		0.363486	0.118596
HexCer(42:1:3)	0.278005	0.107095		0.570834	0.00144271	**	0.630691	0.00115065	**
GM3(34:1:2)	0.0473579	0.7918		0.175521	0.413915		0.722164	2.96635e-05	***
GM3(36:1:2)	0.0125953	0.944088		0.480675	0.0120064	*	0.446182	0.0461259	*
GM3(40:1:2)	0.1972	0.262733		0.365365	0.0720714		0.715797	4.12839e-05	***
GM3(42:2:2)	-0.140417	0.429743		0.289931	0.165057		0.731692	1.75689e-05	***
GM3(42:1:2)	0.1423	0.423457		0.525778	0.00461798	**	0.588296	0.00361389	**
Sulf(36:2:2)	0.331202	0.0506587		0.827406	1.46364e-11	***	0.819406	1.07795e-08	***
Sulf(36:1:2)	0.549529	0.000250091	***	0.596081	0.000668825	***	0.778843	6.80126e-07	***
Sulf(36:0:2)	0.0625562	0.727103		0.0867328	0.68992		0.753692	4.49465e-06	***
Sulf(40:2:2)	0.348601	0.0383745	*	0.699512	7.26797e-06	***	0.793296	1.86931e-07	***
Sulf(40:1:2)	0.271826	0.115794		0.484635	0.0111179	*	0.761319	2.6432e-06	***
Sulf(41:2:2)	0.153702	0.386453		0.751511	1.78763e-07	***	0.760357	2.83149e-06	***
Sulf(41:1:2)	0.220794	0.207511		0.461736	0.0170581	*	0.74615	7.36447e-06	***
Sulf(40:1:3)	0.172256	0.330237		0.500793	0.00801706	**	0.706882	6.40262e-05	***
Sulf(42:2:2)	0.471894	0.0028818	**	0.617406	0.000322299	***	0.724434	2.62687e-05	***
Sulf(42:1:2)	0.562587	0.000151372	***	0.512847	0.00618929	**	0.740315	1.05819e-05	***
Sulf(42:2:3)	0.212945	0.224955		0.514556	0.00595979	**	0.722352	2.93685e-05	***
Sulf(42:1:3)	0.202156	0.250438		0.415557	0.0362906	*	0.689591	0.000139613	***
Cer(34:1:2)	-0.0146137	0.935144		0.294467	0.157943		0.808325	3.97581e-08	***
Cer(36:2:2)	-0.0509081	0.776554		0.0154901	0.943403		0.471975	0.0322404	*
Cer(36:1:2)	0.281539	0.102338		0.263813	0.210081		0.458457	0.0390694	*
Cer(38:1:2)	-0.212458	0.226067		0.0618006	0.776603		0.818115	1.26531e-08	***
Cer(40:2:2)	0.393703	0.0170961	*	0.636192	0.000157639	***	0.893332	1.84428e-15	***
Cer(40:1:2)	-0.212313	0.226399		0.234497	0.268975		0.898865	2.31432e-16	***
Cer(41:1:2)	0.301854	0.0779198		0.227761	0.283763		0.913832	2.23242e-19	***
Cer(42:2:2)	0.0892113	0.617994		0.53037	0.00414511	**	0.871662	1.12694e-12	***
Cer(42:1:2)	0.42728	0.00850622	**	0.492956	0.00942068	**	0.908599	3.27179e-18	***
DG(32:1)	-0.0173063	0.923225		-0.335374	0.102815		0.464319	0.0359906	*
DG(32:0)	-0.0505234	0.778203		-0.11847	0.584551		0.431925	0.0554157
DG(34:3)	0.331157	0.0506937		-0.277802	0.185101		0.799766	9.87521e-08	***
DG(34:2)	0.0656438	0.714157		0.189455	0.376584		0.798314	1.14357e-07	***
DG(34:1)	0.095927	0.591562		-0.116726	0.590171		0.839542	6.36534e-10	***
DG(34:0)	0.189268	0.283183		-0.123304	0.569087		0.223643	0.358713
DG(36:4)	0.0321343	0.857931		0.169198	0.431454		0.819873	1.01675e-08	***
DG(36:3)	0.103261	0.563248		0.241497	0.254106		0.796215	1.40862e-07	***
DG(36:2)	0.191517	0.277289		0.382302	0.0579668		0.796595	1.35692e-07	***
DG(36:1)	0.0642325	0.720065		-0.407051	0.0411334	*	0.658183	0.000470557	***
DG(36:0)	-0.134567	0.44958		-0.530801	0.0041029	**	-0.817766	1.32079e-08	***
DG(38:4)	0.391898	0.0177059	*	0.3919	0.0509309		0.794287	1.69961e-07	***
TG(44:1)	-0.263868	0.127724		0.24239	0.252246		-0.146046	0.554845
TG(44:0)	-0.301633	0.0781596		0.144754	0.502598		-0.0470255	0.850633
TG(46:2)	0.118955	0.50474		0.338287	0.0994869		0.429983	0.0567762
TG(46:1)	0.0474576	0.791371		0.249517	0.237691		0.277417	0.24809
TG(46:0)	-0.0112779	0.949929		0.232649	0.272987		0.210161	0.389872
TG(48:3)	0.0843489	0.637416		0.389914	0.0523327		0.481081	0.0281619	*
TG(48:2)	0.144087	0.417538		0.35494	0.0818909		0.631541	0.00112151	**
TG(48:1)	0.153441	0.38728		0.331151	0.107776		0.645063	0.000733541	***
TG(48:0)	0.16698	0.345709		0.344486	0.0926546		0.570735	0.00543206	**
TG(50:4)	0.0960067	0.591252		0.474552	0.0134895	*	0.762967	2.34615e-06	***
TG(50:3)	0.176403	0.318366		0.484491	0.0111493	*	0.749643	5.88029e-06	***
TG(50:2)	0.198675	0.259035		0.407979	0.0405827	*	0.762864	2.36384e-06	***
TG(50:1)	0.205566	0.242194		0.374151	0.0644777		0.754204	4.34151e-06	***
TG(50:0)	-0.0734562	0.681737		0.321613	0.119586		0.187643	0.444782
TG(52:5)	0.117379	0.51048		0.508094	0.00686491	**	0.805073	5.67024e-08	***
TG(52:4)	0.172746	0.328823		0.465368	0.0159796	*	0.792152	2.08394e-07	***
TG(52:3)	0.218068	0.213465		0.435257	0.0267282	*	0.794183	1.71673e-07	***
TG(52:2)	0.234567	0.179111		0.427972	0.0300079	*	0.767262	1.70629e-06	***
TG(52:1)	0.139279	0.433565		0.351175	0.0856594		0.666446	0.000349456	***
TG(54:6)	0.128784	0.469644		0.332497	0.106178		0.776962	7.94809e-07	***
TG(54:5)	0.172242	0.330277		0.438135	0.0255106	*	0.75349	4.55622e-06	***
TG(54:4)	0.235383	0.177515		0.42973	0.0291899	*	0.790163	2.51052e-07	***
TG(54:3)	0.264455	0.126815		0.400253	0.045338	*	0.767867	1.62999e-06	***
TG(54:2)	0.212433	0.226125		0.427281	0.0303344	*	0.693033	0.000120384	***
TG(54:1)	-0.1303	0.464342		0.0464329	0.831318		0.210479	0.389123
TG(56:7)	0.118612	0.505988		0.501207	0.00794784	**	0.83826	7.78195e-10	***
TG(56:6)	0.159978	0.366875		0.528614	0.00432112	**	0.81068	3.05123e-08	***
TG(56:5)	0.167693	0.343593		0.48152	0.0118124	*	0.777881	7.36801e-07	***
TG(56:4)	0.218785	0.211889		0.423658	0.0320895	*	0.73982	1.0904e-05	***
CE(16:1)	0.442311	0.00603473	**	0.84085	1.08749e-12	***	0.724001	2.68888e-05	***
CE(16:0)	0.701701	4.16783e-08	***	0.880434	1.75609e-17	***	0.871981	1.0414e-12	***
CE(18:3)	0.324314	0.0562775		0.819631	5.51792e-11	***	0.857879	2.42164e-11	***
CE(18:2)	0.470652	0.00297809	**	0.854709	4.51602e-14	***	0.916801	4.18927e-20	***
CE(18:1)	0.489045	0.00179842	**	0.849526	1.58933e-13	***	0.577115	0.00470306	**
CE(20:5)	0.411592	0.0119196	*	0.703189	5.83707e-06	***	0.870046	1.66954e-12	***
CE(20:4)	0.514295	0.000841147	***	0.913125	1.02263e-24	***	0.884876	2.99953e-14	***
CE(20:3)	0.317427	0.0623573		0.836398	2.69643e-12	***	0.886717	1.69331e-14	***
CE(22:6)	0.401964	0.0145175	*	0.0994505	0.646945		0.875809	3.92262e-13	***
Lipid classes
PC	0.394778	0.0167412	*	0.644827	0.00011059	***	0.844206	2.97991e-10	***
PC ether	0.632006	5.60736e-06	***	0.748865	2.24001e-07	***	0.843878	3.14788e-10	***
PE	0.321534	0.0586751		0.349512	0.0873622		0.69295	0.000120819	***
PE ether	0.432821	0.00751286	**	0.479075	0.0123809	*	0.715062	4.28496e-05	***
PI	0.468245	0.00317233	**	0.737878	5.44446e-07	***	0.888788	8.70134e-15	***
PS	0.146762	0.408759		0.39355	0.0497877	*	0.547965	0.00878596	**
PG	0.414915	0.0111166	*	0.250889	0.23495		0.633005	0.00107275	**
PA	-0.152251	0.391059		-0.100607	0.643085		0.190978	0.436429
LPC	0.401045	0.0147878	*	0.868143	1.09482e-15	***	0.88468	3.18447e-14	***
LPE	0.0752573	0.674334		0.643437	0.000117223	***	0.870064	1.6623e-12	***
LPI	-0.187313	0.288368		0.069525	0.749441		0.0586338	0.814256
SM	0.558844	0.000175362	***	0.728207	1.12114e-06	***	0.844627	2.7766e-10	***
HexCer	0.228716	0.190836		0.520732	0.00518718	**	0.670307	0.00030255	***
GM3	-0.0603355	0.736458		0.440061	0.0247201	*	0.74479	8.02538e-06	***
Sulf	0.49327	0.00159269	**	0.641716	0.000125908	***	0.744654	8.09414e-06	***
Cer	0.216078	0.217882		0.461879	0.0170145	*	0.869176	2.05482e-12	***
DG	0.136698	0.442301		-0.341427	0.0959829		0.748662	6.26796e-06	***
TG	0.222376	0.204108		0.442818	0.0236209	*	0.782067	5.17458e-07	***
CE	0.545283	0.000292528	***	0.909516	1.15951e-23	***	0.908981	2.71726e-18	***
Polar lipids	0.475866	0.0025914	**	0.672067	3.19454e-05	***	0.840161	5.76939e-10	***
Total lipids	0.553175	0.000218052	***	0.802112	7.49688e-10	***	0.892937	2.12145e-15	***
Spearman’s rho values display partial correlation coefficients with control for age. ***P < 0.001, **P < 0.01, *P < 0.05.
Control, non-demyelinating diseases; MS, multiple sclerosis; GBS, Guillain–Barré syndrome;
PC, diacyl phosphatidylcholine; PC ether, alkyl-acyl (PC-O) or alkenyl-acyl (PC-P) phosphatidylcholine; PE, diacyl phosphatidylethanolamine; PE ether, alkyl-acyl (PC-O) or alkenyl-acyl (PC-P) phosphatidylethanolamine;
PI, phosphatidylinositol; PS, phosphatidylserine; PG, phosphatidylglycerol; PA, phosphatidic acid; LPC, lysophosphatidylcholine; LPE, lysophosphatidylethanolamine; LPI, lysophosphatidylinositol;
SM, sphingomyelin; HexCer, cerebroside; GM3, GM3 ganglioside; Sulf, sulfatide; Cer, ceramide; DG, diglyceride; TG, triglyceride; CE, cholesteryl ester.

## Sheet: S7_HFGS_lipid_correl
Table S7. Correlation between HFGS and CSF relative lipid concentrations in patients with GBS
	HFGS nadir			HFGS discharge
	Spearman's rho	P value		Spearman's rho	P value
PE(38:5)	0.597586	0.00287118	**	0.374037	0.106691
PE(38:4)	0.629947	0.00117665	**	0.314109	0.185696
PE(36:4)	0.591881	0.00331101	**	-0.0792552	0.750469
LPE(16:1)	-0.0212264	0.932321		0.610367	0.00205479	**
LPE(18:2)	0.0471397	0.850274		0.578229	0.00458415	**
LPI(18:0)	-0.0986574	0.691689		0.538789	0.0105208	*
DAG(32:1)	0.00802375	0.974395		0.480859	0.0282564	*
DAG(32:0)	0.123932	0.617372		0.679979	0.000207675	***
DAG(36:1)	-0.0568839	0.81972		0.644128	0.000756181	***
DAG	0.302559	0.204175		0.470524	0.0329279	*
TAG(54:3)	0.321127	0.174989		0.456659	0.0400504	*
TAG(54:4)	0.223145	0.359841		0.496134	0.0222728	*
TAG(54:5)	0.300146	0.208169		0.4375	0.0516384
TAG(54:6)	0.258552	0.284345		0.489192	0.0248614	*
Sulf	-0.255875	0.289717		-0.426157	0.0595248
Sulf(42:2:2)	-0.270725	0.260627		-0.428114	0.0581072
Sulf(41:2:2)	-0.180911	0.461862		-0.43318	0.0545493
Sulf(40:1:2)	-0.120924	0.626067		-0.460239	0.0381139	*
GM3	-0.476688	0.0300791	*	-0.252489	0.29659
GM3(42:2:2)	-0.512542	0.0169573	*	-0.267636	0.266536
GM3(42:1:2)	-0.64239	0.000799805	***	-0.349173	0.136091
Data represent partial correlation coefficients between HFGS nadir/discharge and relative lipid concentrations (expressed as mol% of polar lipids)
with control for age using Spearman’s rank correlation. ***P < 0.001, **P < 0.01, *P < 0.05.
CSF, cerebrospinal fluid; GBS, Guillain–Barré syndrome; HFGS nadir/discharge, Hughes Functional Grading Scale at the lowest point of disease/at leaving for home or rehabilitation.
PE, diacyl phosphatidylethanolamine; LPE, lysophosphatidylethanolamine; LPI, lysophosphatidylinositol; DG, diglyceride; TG, triglyceride; Sulf, sulfatide; GM3, ganglioside GM3.

## Sheet: S8_Quantification
Table S8. Quantification details
Lipid Class	Internal standard (IS)	Ion format	Amount in the 300 μL reconstituted extract (pmol)	Conc of infusion (fmol/μL)
PC, LPC	PC(D30-16:0/18:1)	[M+H]+	759.719	1187.06
PE, LPE	PE(D30-16:0/18:1)	[M−H]−	53.496	167.175
PI	PI(D30-16:0/18:1)	[M−H]−	46.1505	144.22
PS	PS(D30-16:0/18:1)	[M−H]−	16.8412	52.6288
PG	PG(D30-16:0/18:1)	[M−H]−	5.13668	16.0521
PA	PA(D30-16:0/18:1)	[M−H]−	4.7303	14.7822
SM	SM(18:1:2/17:0)	[M+H]+	93.0341	145.366
Cer	Cer(18:1:2/17:0)	[M+Cl]−	3.62629	11.3322
HexCer	GluCer(18:1:2/12:0)	[M+Cl]−	6.21598	19.4249
GM3	GM3(18:1:2/D3-18:0)	[M−H]−	10.278	32.1186
Sulf	Sulf(18:1:2/12:0)	[M−H]−	2.7645	8.63905
DG	DG(22:1/22:1)	[M+NH4]+	1.81984	2.84351
TG	TG(17:1/17:1/17:1)	[M+NH4]+	7.21459	11.2728
CE	CE(14:0)	[M+NH4]+	134.104	209.537
